# Supplementary material for: Radiationless mechanism of UV deactivation by cuticle phenolics in plants
Source: Nat Commun. 2022 Apr 4;13:1786. doi: 10.1038/s41467-022-29460-9 (PMC8979964; doi:10.1038/s41467-022-29460-9)
Supplement: Supplementary file 4 — Source Data [file 41467_2022_29460_MOESM4_ESM.xlsx]

## Sheet: Fig.1b
Wavelength	T	R	Abs	Wavelength	T	R	Abs	Wavelength	T	R	Abs	Wavelength	T	R	Abs	Wavelength	T	R	Abs	Wavelength	T	R	Abs	Wavelength	T	R	Abs	Wavelength	T	R	Abs
nm	%	%		nm	%	%		nm	%	%		nm	%	%		nm	%	%		nm	%	%		nm	%	%		nm	%	%
brassica oleracea	brassica oleracea	brassica oleracea	brassica oleracea	Beta vulgaris	Beta vulgaris	Beta vulgaris	Beta vulgaris	Hedera helix	Hedera helix	Hedera helix	Hedera helix	Agave americana	Agave americana	Agave americana	Agave americana	Clivia miniata	Clivia miniata	Clivia miniata	Clivia miniata	Iris germánica	Iris germánica	Iris germánica	Iris germánica	Capsicum annum	Capsicum annum	Capsicum annum	Capsicum annum	Vitis vinifera	Vitis vinifera	Vitis vinifera	Vitis vinifera
800	76.175	18.121	0.03101	800	87.2575	8.61972	0.01785	800	85.4136	12.9282	0.00872	800	60.2928	35.7144	0.02803	800	84.5887	14.5056	0.00688	800	81.631	8.5559	0.0477	800	67.1653	28.6248	0.02864	800	85.5785	10.5642	0.01723
799	76.1708	18.129	0.03106	799	87.2475	8.6062	0.01829	799	85.3687	12.9424	0.00882	799	60.1981	35.683	0.02882	799	84.3342	14.4749	0.00746	799	81.6534	8.53406	0.04797	799	67.201	28.6215	0.02808	799	85.5386	10.5778	0.01773
798	76.1654	18.1367	0.03112	798	87.2373	8.59319	0.01872	798	85.325	12.9564	0.00891	798	60.1086	35.6525	0.02957	798	84.0925	14.4452	0.00807	798	81.6738	8.5129	0.04824	798	67.2327	28.6186	0.02757	798	85.4997	10.5911	0.01821
797	76.1588	18.144	0.03118	797	87.2268	8.58068	0.01913	797	85.2824	12.9704	0.00901	797	60.024	35.6229	0.0303	797	83.8637	14.4164	0.00872	797	81.692	8.49244	0.04849	797	67.2605	28.6161	0.02709	797	85.4619	10.6038	0.01866
796	76.1512	18.1508	0.03124	796	87.2161	8.56867	0.01953	796	85.2409	12.9843	0.0091	796	59.9444	35.5942	0.03099	796	83.6476	14.3885	0.00941	796	81.7081	8.47267	0.04874	796	67.2843	28.6141	0.02665	796	85.4252	10.6162	0.01909
795	76.1424	18.1573	0.03131	795	87.2052	8.55717	0.0199	795	85.2006	12.9982	0.00919	795	59.8699	35.5663	0.03166	795	83.4445	14.3614	0.01013	795	81.7221	8.4536	0.04898	795	67.3041	28.6126	0.02625	795	85.3894	10.628	0.01948
794	76.1325	18.1634	0.03138	794	87.1941	8.54616	0.02026	794	85.1614	13.0119	0.00927	794	59.8004	35.5393	0.03229	794	83.2541	14.3353	0.0109	794	81.7339	8.43521	0.04921	794	67.3199	28.6114	0.02589	794	85.3548	10.6395	0.01986
793	76.1214	18.1691	0.03145	793	87.1827	8.53565	0.02061	793	85.1234	13.0256	0.00936	793	59.7359	35.5132	0.03289	793	83.0766	14.3101	0.01171	793	81.7436	8.41752	0.04942	793	67.3317	28.6108	0.02557	793	85.3212	10.6505	0.0202
792	76.1092	18.1745	0.03153	792	87.1711	8.52565	0.02094	792	85.0864	13.0391	0.00944	792	59.6765	35.4879	0.03346	792	82.9119	14.2858	0.01255	792	81.7512	8.40052	0.04963	792	67.3396	28.6105	0.02529	792	85.2886	10.661	0.02052
791	76.0959	18.1794	0.03161	791	87.1593	8.51614	0.02125	791	85.0506	13.0526	0.00952	791	59.622	35.4635	0.034	791	82.76	14.2623	0.01344	791	81.7567	8.38421	0.04983	791	67.3435	28.6107	0.02504	791	85.2571	10.6711	0.02081
790	76.0815	18.1839	0.03169	790	87.1473	8.50714	0.02154	790	85.0159	13.0661	0.00959	790	59.5726	35.44	0.03451	790	82.621	14.2398	0.01436	790	81.7601	8.36859	0.05002	790	67.3434	28.6114	0.02484	790	85.2266	10.6807	0.02107
789	76.0659	18.1881	0.03178	789	87.1351	8.49864	0.02182	789	84.9824	13.0794	0.00967	789	59.5282	35.4174	0.03498	789	82.4947	14.2182	0.01549	789	81.7613	8.35367	0.0502	789	67.3393	28.6125	0.02467	789	85.1972	10.6899	0.02131
788	76.0492	18.1918	0.03188	788	87.1226	8.49063	0.02208	788	84.95	13.0927	0.00974	788	59.4889	35.3956	0.03543	788	82.3814	14.1975	0.0161	788	81.7604	8.33944	0.05037	788	67.3313	28.614	0.02454	788	85.1688	10.6987	0.02152
787	76.0314	18.1952	0.03197	787	87.1099	8.48313	0.02233	787	84.9187	13.1059	0.00981	787	59.4545	35.3747	0.03584	787	82.2808	14.1776	0.01753	787	81.7574	8.3259	0.05053	787	67.3193	28.616	0.02445	787	85.1415	10.7069	0.0217
786	76.0124	18.1981	0.03207	786	87.097	8.47613	0.02256	786	84.8885	13.1189	0.00987	786	59.4252	35.3546	0.03623	786	82.1931	14.1587	0.01951	786	81.7522	8.31306	0.05069	786	67.3033	28.6184	0.0244	786	85.1152	10.7148	0.02186
785	75.9923	18.2007	0.03217	785	87.0839	8.46964	0.02277	785	84.8595	13.132	0.00994	785	59.401	35.3355	0.03658	785	82.1182	14.1407	0.02002	785	81.745	8.3009	0.05083	785	67.2833	28.6213	0.02439	785	85.09	10.7222	0.02199
784	75.9711	18.2029	0.03228	784	87.0705	8.46364	0.02296	784	84.8316	13.1449	0.01	784	59.3817	35.3171	0.0369	784	82.0561	14.1236	0.02153	784	81.7356	8.28944	0.05096	784	67.2594	28.6246	0.02442	784	85.0658	10.7291	0.02209
783	75.9488	18.2047	0.03239	783	87.0569	8.45814	0.02314	783	84.8049	13.1577	0.01006	783	59.3675	35.2997	0.03719	783	82.0069	14.1074	0.02212	783	81.7241	8.27867	0.05108	783	67.2315	28.6284	0.02449	783	85.0427	10.7356	0.02217
782	75.9382	18.2061	0.03243	782	87.0294	8.45314	0.0235	782	84.8051	13.1705	0.01011	782	59.319	35.2831	0.03825	782	81.9347	14.092	0.02269	782	81.7184	8.26859	0.05099	782	67.1616	28.6326	0.02401	782	85.0305	10.7416	0.02178
781	75.9003	18.2071	0.03274	781	87.0379	8.44865	0.02343	781	84.8288	13.1832	0.01017	781	59.3023	35.2674	0.03834	781	81.874	14.0776	0.02322	781	81.7163	8.25921	0.05038	781	67.113	28.6372	0.02443	781	85.0085	10.7472	0.0215
780	75.864	18.2077	0.03298	780	86.9768	8.44465	0.02376	780	84.8492	13.1958	0.01022	780	59.2914	35.2526	0.039	780	81.8242	14.0641	0.02378	780	81.6879	8.25051	0.051	780	67.0574	28.6423	0.02479	780	85.003	10.7524	0.02104
779	75.8295	18.2079	0.03289	779	86.9751	8.44116	0.02364	779	84.8318	13.2083	0.01027	779	59.2963	35.2387	0.03931	779	81.8051	14.0515	0.02432	779	81.6472	8.24251	0.05127	779	66.9914	28.6478	0.02524	779	84.9642	10.7571	0.02113
778	75.7813	18.2077	0.03346	778	86.9751	8.43817	0.02391	778	84.7814	13.2208	0.01032	778	59.3087	35.2256	0.03812	778	81.8007	14.0397	0.02299	778	81.6092	8.2352	0.05141	778	66.9517	28.6538	0.02525	778	84.9388	10.7613	0.02118
777	75.761	18.2072	0.03308	777	86.94	8.43568	0.0238	777	84.7404	13.2331	0.01036	777	59.3544	35.2134	0.0377	777	81.8279	14.0289	0.02221	777	81.5806	8.22859	0.0515	777	66.9108	28.6602	0.02576	777	84.9271	10.7651	0.02075
776	75.7651	18.2062	0.03302	776	86.9373	8.43369	0.02348	776	84.6892	13.2454	0.0104	776	59.3905	35.202	0.03724	776	81.8602	14.019	0.02095	776	81.5498	8.22266	0.05148	776	66.8463	28.6671	0.0267	776	84.8946	10.7685	0.02093
775	75.7348	18.2049	0.03341	775	86.9312	8.4322	0.02333	775	84.6538	13.2576	0.01044	775	59.4499	35.1915	0.03681	775	81.912	14.01	0.019	775	81.5199	8.21743	0.05115	775	66.8003	28.6744	0.0272	775	84.8751	10.7714	0.021
774	75.715	18.2031	0.03358	774	86.9368	8.43121	0.02293	774	84.6329	13.2697	0.0103	774	59.4965	35.1819	0.03657	774	81.9989	14.0019	0.01867	774	81.4831	8.21289	0.05153	774	66.7593	28.6821	0.02781	774	84.8661	10.7738	0.0208
773	75.6815	18.201	0.03351	773	86.9097	8.43072	0.02296	773	84.6259	13.2818	0.01016	773	59.5498	35.1732	0.03592	773	82.1236	13.9947	0.01838	773	81.4456	8.20905	0.05128	773	66.7373	28.6903	0.02844	773	84.8544	10.7758	0.02113
772	75.6456	18.1985	0.03351	772	86.8855	8.43073	0.0232	772	84.6044	13.2937	0.00995	772	59.6076	35.1653	0.03607	772	82.2254	13.9883	0.01862	772	81.4243	8.20589	0.05197	772	66.6908	28.6989	0.02896	772	84.8441	10.7774	0.02142
771	75.6164	18.1955	0.03401	771	86.9032	8.43125	0.02293	771	84.6028	13.3056	0.00988	771	59.6052	35.1583	0.03558	771	82.4476	13.9829	0.01802	771	81.3836	8.20343	0.05187	771	66.6809	28.708	0.02876	771	84.8286	10.7785	0.02113
770	75.5815	18.1922	0.03418	770	86.8872	8.43226	0.02303	770	84.6231	13.3174	0.01013	770	59.6542	35.1522	0.03539	770	82.6369	13.9784	0.01689	770	81.3765	8.20166	0.05169	770	66.6674	28.7175	0.02919	770	84.7982	10.7791	0.02138
769	75.5444	18.1762	0.03433	769	86.8711	8.46351	0.02304	769	84.5927	13.3544	0.01026	769	59.6403	35.1294	0.03559	769	82.8344	14.0017	0.01631	769	81.3584	8.22843	0.05191	769	66.6701	28.7845	0.029	769	84.7794	10.8271	0.02162
768	75.5004	18.1763	0.03473	768	86.8442	8.49062	0.02285	768	84.5563	13.3728	0.01006	768	59.7071	35.1598	0.0359	768	83.0692	13.9932	0.01501	768	81.3142	8.26991	0.05204	768	66.6524	28.7565	0.02901	768	84.7469	10.8785	0.02193
767	75.4917	18.1424	0.03463	767	86.8329	8.50726	0.02233	767	84.5582	13.3717	0.01038	767	59.7732	35.1752	0.03578	767	83.0995	14.0029	0.01539	767	81.2747	8.22062	0.05188	767	66.6524	28.76	0.02923	767	84.7358	10.8838	0.02204
766	75.4326	18.1737	0.03505	766	86.8264	8.5258	0.02201	766	84.5634	13.3863	0.01066	766	59.8037	35.1869	0.03503	766	83.1051	13.9698	0.01498	766	81.2451	8.25615	0.05196	766	66.6746	28.7437	0.02904	766	84.7333	10.8854	0.0219
765	75.3902	18.1566	0.03564	765	86.8059	8.52865	0.0218	765	84.5611	13.3882	0.01042	765	59.8149	35.1997	0.03518	765	83.1061	14.0269	0.01484	765	81.234	8.26134	0.0522	765	66.7504	28.813	0.02894	765	84.718	10.8584	0.02215
764	75.3371	18.1447	0.03579	764	86.776	8.56076	0.02177	764	84.5491	13.403	0.01064	764	59.8087	35.2176	0.03548	764	83.0602	13.9986	0.0141	764	81.2055	8.28335	0.05247	764	66.807	28.8231	0.02883	764	84.7007	10.8748	0.0224
763	75.289	18.1431	0.03607	763	86.7492	8.60225	0.02198	763	84.553	13.4286	0.01073	763	59.811	35.2358	0.0358	763	83.1423	14.034	0.01399	763	81.1733	8.28515	0.05279	763	66.8541	28.7782	0.02862	763	84.6718	10.857	0.0228
762	75.2564	18.1195	0.03621	762	86.6989	8.59007	0.02194	762	84.5532	13.3946	0.01064	762	59.803	35.2389	0.03579	762	83.091	14.0375	0.01367	762	81.1458	8.315	0.05312	762	66.8841	28.7907	0.02889	762	84.6618	10.8235	0.02275
761	75.2074	18.1236	0.03677	761	86.6907	8.61629	0.02223	761	84.5383	13.3731	0.01072	761	59.7978	35.2226	0.0352	761	83.028	14.0474	0.01449	761	81.1118	8.28857	0.05337	761	66.9452	28.744	0.02866	761	84.6469	10.8443	0.02307
760	75.1644	18.1353	0.03715	760	86.6839	8.6108	0.02219	760	84.5301	13.4148	0.01084	760	59.8023	35.2015	0.03536	760	82.9197	14.0318	0.01524	760	81.0879	8.3035	0.05331	760	66.9608	28.7244	0.02832	760	84.6199	10.8077	0.02286
759	75.1248	18.1458	0.03762	759	86.6613	8.62574	0.02228	759	84.504	13.3845	0.01078	759	59.7936	35.1136	0.03556	759	82.82	14.0126	0.01554	759	81.0773	8.25198	0.0534	759	66.976	28.6926	0.02828	759	84.5978	10.759	0.0229
758	75.0806	18.0912	0.03796	758	86.6494	8.64387	0.02231	758	84.4959	13.406	0.01082	758	59.7807	35.1675	0.0352	758	82.7621	14.0477	0.01562	758	81.0517	8.26692	0.0535	758	66.9983	28.7504	0.028	758	84.5825	10.7796	0.02307
757	75.0435	18.0883	0.03804	757	86.6389	8.63129	0.02216	757	84.464	13.4372	0.01081	757	59.7702	35.1796	0.03482	757	82.7007	14.0476	0.01664	757	81.0334	8.27053	0.05336	757	67.0242	28.7257	0.02766	757	84.5869	10.7479	0.02287
756	74.9933	18.0884	0.03835	756	86.6125	8.66142	0.02221	756	84.4677	13.449	0.01091	756	59.7549	35.1755	0.03436	756	82.6066	14.0642	0.01748	756	81.0085	8.26143	0.05357	756	67.0254	28.7709	0.02696	756	84.5806	10.7422	0.02315
755	74.9611	18.0922	0.03878	755	86.5901	8.66616	0.0224	755	84.4585	13.4443	0.01095	755	59.7411	35.162	0.0345	755	82.5084	14.0651	0.01763	755	81.0018	8.29597	0.05369	755	67.0015	28.8124	0.02676	755	84.5616	10.7718	0.02324
754	74.9261	18.1024	0.03902	754	86.5633	8.71462	0.02263	754	84.4634	13.4789	0.01109	754	59.722	35.1213	0.03458	754	82.4361	14.0562	0.01858	754	80.9898	8.3432	0.05399	754	67.0127	28.78	0.02663	754	84.5237	10.7313	0.02356
753	74.8865	18.0931	0.03893	753	86.5542	8.71072	0.02287	753	84.4377	13.4843	0.01103	753	59.6915	35.1686	0.03447	753	82.4132	14.0819	0.01924	753	80.9809	8.33873	0.05397	753	66.9548	28.8246	0.02684	753	84.4798	10.7693	0.02375
752	74.8635	18.0922	0.03921	752	86.5363	8.72064	0.02321	752	84.4306	13.5093	0.01103	752	59.6621	35.1851	0.03505	752	82.3381	14.0783	0.01951	752	80.9576	8.33224	0.0543	752	66.9177	28.8303	0.02623	752	84.4673	10.7445	0.02414
751	74.8298	18.1047	0.03957	751	86.5178	8.70426	0.02332	751	84.3899	13.5122	0.01098	751	59.6491	35.1601	0.03547	751	82.3053	14.1039	0.01932	751	80.9439	8.33211	0.05432	751	66.8708	28.8357	0.02611	751	84.4351	10.72	0.02444
750	74.7806	18.1258	0.04006	750	86.5078	8.67066	0.02365	750	84.3519	13.5476	0.01102	750	59.6191	35.1124	0.03625	750	82.2643	14.1048	0.01991	750	80.9142	8.36137	0.05452	750	66.8082	28.86	0.02674	750	84.4167	10.6962	0.02479
749	74.7507	18.1409	0.04033	749	86.4771	8.66687	0.02434	749	84.3032	13.5411	0.01097	749	59.6046	35.1322	0.03658	749	82.2507	14.127	0.01996	749	80.8855	8.37564	0.05467	749	66.744	28.8601	0.02682	749	84.4042	10.7046	0.02489
748	74.7173	18.113	0.04031	748	86.4569	8.6221	0.02453	748	84.2814	13.5474	0.01088	748	59.588	35.1784	0.0367	748	82.2469	14.1701	0.01975	748	80.869	8.39772	0.05475	748	66.7019	28.9001	0.0268	748	84.3915	10.7027	0.02488
747	74.6816	18.103	0.04047	747	86.4413	8.62574	0.02451	747	84.2471	13.5586	0.01101	747	59.5733	35.1642	0.03721	747	82.2402	14.1725	0.01987	747	80.8433	8.42338	0.05491	747	66.6745	28.925	0.02715	747	84.3672	10.7273	0.02504
746	74.6321	18.0676	0.04074	746	86.42	8.59076	0.02464	746	84.2169	13.5882	0.01103	746	59.5514	35.2062	0.03768	746	82.2589	14.224	0.01908	746	80.8144	8.44894	0.05537	746	66.6383	28.9506	0.02762	746	84.3269	10.7378	0.02508
745	74.5758	18.028	0.04123	745	86.4039	8.60159	0.02492	745	84.1861	13.5974	0.01113	745	59.5436	35.2572	0.03686	745	82.2795	14.2413	0.01856	745	80.7874	8.47937	0.05533	745	66.6148	28.9707	0.02762	745	84.2865	10.7215	0.02557
744	74.5318	18.0518	0.04143	744	86.3936	8.62165	0.02498	744	84.1501	13.6177	0.01085	744	59.5351	35.2879	0.03661	744	82.3352	14.2462	0.01744	744	80.7549	8.52649	0.05532	744	66.5831	29.0028	0.02803	744	84.2594	10.7472	0.02555
743	74.4902	18.0708	0.04146	743	86.3593	8.61953	0.02485	743	84.1471	13.6495	0.01082	743	59.526	35.3597	0.03711	743	82.383	14.2733	0.01689	743	80.7221	8.53617	0.05529	743	66.5583	29.0357	0.02807	743	84.2345	10.7183	0.02565
742	74.441	18.0188	0.04182	742	86.3543	8.62024	0.02497	742	84.1339	13.6482	0.01086	742	59.5114	35.3598	0.03663	742	82.4137	14.3114	0.01616	742	80.6878	8.55258	0.05499	742	66.5313	29.0498	0.02801	742	84.2073	10.7063	0.02586
741	74.3897	18.0306	0.04193	741	86.3413	8.592	0.02499	741	84.1295	13.6499	0.01073	741	59.4873	35.3854	0.03681	741	82.4898	14.3076	0.0157	741	80.6724	8.55655	0.05474	741	66.5171	29.0363	0.0276	741	84.1769	10.7061	0.02586
740	74.3219	18.0579	0.04244	740	86.3228	8.58627	0.02521	740	84.1235	13.6582	0.0108	740	59.465	35.4159	0.03656	740	82.5669	14.2995	0.01527	740	80.6429	8.5627	0.05481	740	66.5185	29.0573	0.02706	740	84.1468	10.7181	0.02583
739	74.2609	18.0398	0.04247	739	86.3019	8.54463	0.02559	739	84.1178	13.7212	0.01086	739	59.4489	35.4419	0.03637	739	82.6519	14.3301	0.01502	739	80.6097	8.56888	0.05455	739	66.5055	29.1053	0.02728	739	84.1031	10.6808	0.02609
738	74.2018	18.0486	0.04278	738	86.2773	8.53682	0.02616	738	84.1017	13.7497	0.01089	738	59.4344	35.4414	0.03651	738	82.7392	14.3738	0.01471	738	80.5838	8.59433	0.05474	738	66.5052	29.1199	0.02719	738	84.065	10.6619	0.02622
737	74.1397	18.0497	0.04298	737	86.2572	8.50773	0.02605	737	84.0858	13.7548	0.01078	737	59.4106	35.4118	0.03692	737	82.8334	14.3652	0.01441	737	80.5784	8.61242	0.05428	737	66.5053	29.1331	0.02727	737	84.0369	10.6458	0.02642
736	74.073	18.0155	0.04339	736	86.2204	8.44456	0.02623	736	84.0678	13.7975	0.01084	736	59.3895	35.4091	0.03718	736	82.8358	14.3659	0.01422	736	80.5578	8.62447	0.05423	736	66.5203	29.1327	0.02713	736	84.0103	10.6487	0.02656
735	73.9949	18.0234	0.04394	735	86.1822	8.42982	0.02638	735	84.043	13.7939	0.01069	735	59.3852	35.4192	0.03681	735	82.8433	14.3911	0.01378	735	80.5236	8.62911	0.05426	735	66.5293	29.1566	0.0269	735	83.9835	10.6463	0.0268
734	73.9215	18.0157	0.04441	734	86.1388	8.4184	0.02636	734	84.0381	13.8088	0.01082	734	59.3666	35.4402	0.03696	734	82.8555	14.3889	0.01405	734	80.5001	8.63222	0.0541	734	66.5345	29.117	0.02677	734	83.9438	10.6336	0.02691
733	73.8579	18.0041	0.04501	733	86.1185	8.41241	0.02664	733	84.0324	13.7971	0.01089	733	59.3493	35.4437	0.03631	733	82.8639	14.39	0.01361	733	80.4876	8.61142	0.05399	733	66.5582	29.0966	0.02645	733	83.915	10.6306	0.02668
732	73.778	17.9825	0.04581	732	86.0931	8.37903	0.02661	732	84.0233	13.8355	0.01094	732	59.339	35.5295	0.03619	732	82.8665	14.394	0.01343	732	80.4654	8.63395	0.05404	732	66.5948	29.0778	0.02681	732	83.8805	10.5953	0.02703
731	73.7096	17.9764	0.04617	731	86.0418	8.3786	0.02702	731	84.0173	13.8522	0.01111	731	59.3238	35.5538	0.0364	731	82.863	14.4075	0.01357	731	80.4239	8.65927	0.05425	731	66.6299	29.0425	0.02699	731	83.8496	10.5943	0.02717
730	73.6243	17.986	0.04655	730	85.9955	8.39757	0.02714	730	83.9963	13.8539	0.01136	730	59.3171	35.5317	0.03559	730	82.8351	14.3919	0.01411	730	80.4014	8.69083	0.05445	730	66.6503	29.0343	0.02696	730	83.8136	10.5836	0.02736
729	73.5515	17.9311	0.04734	729	85.9654	8.37609	0.02725	729	83.9786	13.8193	0.0115	729	59.3118	35.5731	0.03543	729	82.8203	14.4056	0.01441	729	80.3497	8.73558	0.05475	729	66.6379	29.0198	0.02727	729	83.7771	10.5468	0.02765
728	73.4868	17.9429	0.04773	728	85.9199	8.37777	0.02751	728	83.953	13.8138	0.01155	728	59.2902	35.6018	0.0354	728	82.7761	14.3943	0.01446	728	80.3244	8.76268	0.05471	728	66.6293	29.038	0.02765	728	83.7398	10.5673	0.0278
727	73.4233	17.9305	0.04823	727	85.9082	8.36369	0.0278	727	83.9383	13.8133	0.01157	727	59.2742	35.6142	0.03518	727	82.7464	14.3742	0.01427	727	80.3083	8.76713	0.05461	727	66.6216	29.0471	0.02746	727	83.7059	10.5468	0.02809
726	73.3612	17.9339	0.04845	726	85.8669	8.33869	0.02805	726	83.9252	13.8075	0.0115	726	59.2613	35.606	0.03525	726	82.7254	14.3736	0.01401	726	80.2721	8.80211	0.05478	726	66.6036	29.0158	0.02755	726	83.6801	10.5475	0.02821
725	73.2906	17.9296	0.04892	725	85.8286	8.29234	0.02828	725	83.923	13.7748	0.01161	725	59.2542	35.6071	0.03523	725	82.721	14.3657	0.01445	725	80.2478	8.80275	0.05507	725	66.5866	29.0136	0.02788	725	83.6462	10.5595	0.02862
724	73.219	17.9383	0.04933	724	85.7961	8.30042	0.0286	724	83.9164	13.7694	0.01181	724	59.2351	35.5966	0.03515	724	82.7088	14.3771	0.01466	724	80.2226	8.86049	0.05519	724	66.5762	28.9883	0.02769	724	83.6251	10.5591	0.02885
723	73.1597	17.9217	0.05	723	85.7657	8.29612	0.02892	723	83.8966	13.7748	0.01182	723	59.2288	35.5736	0.03504	723	82.679	14.3826	0.01466	723	80.1934	8.86371	0.0555	723	66.5457	28.9834	0.02802	723	83.6007	10.5647	0.02916
722	73.0969	17.9194	0.05062	722	85.7231	8.29561	0.02923	722	83.8869	13.7918	0.01183	722	59.2165	35.6189	0.03503	722	82.6633	14.3893	0.01488	722	80.1582	8.8599	0.05583	722	66.5193	28.9657	0.02812	722	83.5755	10.5394	0.02949
721	73.0439	17.9109	0.051	721	85.7006	8.30462	0.02959	721	83.8681	13.8089	0.01187	721	59.2037	35.6311	0.03512	721	82.6522	14.3773	0.01519	721	80.1454	8.86484	0.05612	721	66.502	28.9604	0.02866	721	83.5384	10.5519	0.02992
720	72.9963	17.8998	0.05167	720	85.6675	8.29953	0.02977	720	83.853	13.8261	0.01213	720	59.1791	35.6573	0.03548	720	82.6333	14.4043	0.01568	720	80.1215	8.88746	0.05627	720	66.4734	28.9657	0.02901	720	83.5098	10.598	0.0304
719	72.9578	17.8745	0.05198	719	85.6304	8.29208	0.03021	719	83.8228	13.8187	0.01206	719	59.1625	35.6833	0.03548	719	82.6263	14.419	0.01599	719	80.0877	8.88963	0.0564	719	66.4596	28.9068	0.02933	719	83.4728	10.5795	0.03074
718	72.9105	17.8652	0.05246	718	85.6021	8.26047	0.03021	718	83.8057	13.8225	0.01206	718	59.1424	35.6871	0.03626	718	82.6013	14.4129	0.01578	718	80.06	8.88024	0.05682	718	66.4378	28.8633	0.02956	718	83.4496	10.5785	0.03103
717	72.8567	17.8505	0.05304	717	85.5799	8.25413	0.03036	717	83.7755	13.8416	0.01239	717	59.1276	35.7118	0.03607	717	82.5885	14.4176	0.01591	717	80.04	8.85118	0.05687	717	66.4149	28.8622	0.03016	717	83.4135	10.5809	0.03123
716	72.8125	17.8085	0.05333	716	85.556	8.25225	0.03062	716	83.7554	13.8396	0.01248	716	59.0962	35.7106	0.03625	716	82.571	14.4188	0.01602	716	80.0049	8.84092	0.05711	716	66.4004	28.8597	0.03073	716	83.3735	10.5833	0.03157
715	72.7704	17.789	0.05344	715	85.5168	8.2389	0.03085	715	83.7305	13.8217	0.01237	715	59.0759	35.7016	0.0365	715	82.5527	14.4302	0.01599	715	79.9823	8.86476	0.05718	715	66.3895	28.8637	0.03061	715	83.3379	10.5908	0.03157
714	72.708	17.7619	0.05394	714	85.494	8.20408	0.03082	714	83.7072	13.835	0.01248	714	59.0473	35.7025	0.03709	714	82.527	14.4145	0.0162	714	79.9648	8.89798	0.0573	714	66.3787	28.8821	0.03088	714	83.3005	10.6001	0.03169
713	72.6472	17.7425	0.0544	713	85.4652	8.1823	0.03099	713	83.6775	13.847	0.0127	713	59.0236	35.68	0.03778	713	82.5037	14.4003	0.0162	713	79.9422	8.9139	0.05738	713	66.3632	28.8783	0.03106	713	83.2584	10.6198	0.03185
712	72.5819	17.7126	0.05474	712	85.4213	8.15953	0.03137	712	83.6638	13.8113	0.0128	712	59.0005	35.6765	0.03781	712	82.4842	14.3984	0.01664	712	79.9222	8.88758	0.05739	712	66.3485	28.8709	0.03123	712	83.2182	10.6026	0.03194
711	72.5199	17.6938	0.05497	711	85.3897	8.12934	0.03166	711	83.6453	13.8101	0.01284	711	58.9865	35.6824	0.0377	711	82.4673	14.3629	0.01683	711	79.9002	8.90399	0.05736	711	66.3348	28.8921	0.03112	711	83.184	10.6074	0.03193
710	72.4611	17.66	0.05529	710	85.3607	8.11665	0.03185	710	83.63	13.8309	0.01298	710	58.962	35.6965	0.03822	710	82.4456	14.356	0.01706	710	79.883	8.90704	0.05738	710	66.3115	28.9002	0.03125	710	83.1607	10.6063	0.03172
709	72.3976	17.6231	0.05555	709	85.3262	8.09966	0.03202	709	83.6164	13.8164	0.01313	709	58.9406	35.7178	0.03816	709	82.4166	14.3554	0.01707	709	79.8684	8.89814	0.05735	709	66.2912	28.9111	0.0312	709	83.1283	10.5902	0.03177
708	72.3402	17.6082	0.0558	708	85.2967	8.08349	0.03243	708	83.6018	13.8072	0.01327	708	58.9144	35.7179	0.0383	708	82.3881	14.364	0.01708	708	79.8629	8.8815	0.05734	708	66.2745	28.8745	0.03116	708	83.0933	10.5883	0.03172
707	72.2829	17.5595	0.05631	707	85.2754	8.08231	0.03253	707	83.5954	13.8119	0.01336	707	58.8877	35.7112	0.03894	707	82.3723	14.3764	0.0169	707	79.843	8.88253	0.05739	707	66.2574	28.86	0.03108	707	83.0474	10.5809	0.03187
706	72.2221	17.539	0.05674	706	85.2361	8.06252	0.03288	706	83.5833	13.8362	0.01338	706	58.8725	35.7127	0.03877	706	82.3492	14.3857	0.01705	706	79.8172	8.9041	0.05748	706	66.2419	28.8568	0.03112	706	83.0164	10.5781	0.03183
705	72.1647	17.5056	0.05702	705	85.1879	8.08151	0.03325	705	83.5611	13.8395	0.01341	705	58.8545	35.6794	0.03896	705	82.3168	14.3795	0.01735	705	79.8083	8.88024	0.05738	705	66.2172	28.862	0.03148	705	82.9735	10.5767	0.03214
704	72.0992	17.4509	0.05778	704	85.1462	8.07464	0.03352	704	83.5464	13.83	0.01342	704	58.8339	35.6919	0.0394	704	82.2943	14.3767	0.01721	704	79.7982	8.89658	0.05757	704	66.2084	28.8311	0.03135	704	82.9445	10.5894	0.03217
703	72.0434	17.4431	0.05837	703	85.1018	8.0676	0.03365	703	83.5253	13.8438	0.01337	703	58.8108	35.6956	0.03971	703	82.2668	14.3752	0.01713	703	79.7866	8.89084	0.05752	703	66.1881	28.8086	0.03118	703	82.9073	10.5875	0.03221
702	71.9789	17.4295	0.05909	702	85.0474	8.06186	0.03401	702	83.5164	13.8423	0.0135	702	58.7969	35.6943	0.03969	702	82.2396	14.3734	0.0173	702	79.7688	8.89209	0.05749	702	66.1816	28.8261	0.03093	702	82.8708	10.6076	0.03227
701	71.9157	17.3978	0.05983	701	84.9962	8.07374	0.03433	701	83.5035	13.8642	0.01352	701	58.7779	35.6853	0.03983	701	82.2198	14.3702	0.01738	701	79.7507	8.90345	0.05737	701	66.1639	28.8114	0.0308	701	82.8456	10.6235	0.03219
700	71.8578	17.3622	0.0604	700	84.9438	8.07464	0.03468	700	83.4845	13.8756	0.01356	700	58.7545	35.6707	0.03995	700	82.1979	14.3494	0.01728	700	79.7313	8.90889	0.05738	700	66.1547	28.8252	0.03111	700	82.7967	10.6286	0.03245
699	71.8	17.3331	0.06112	699	84.9053	8.04325	0.03501	699	83.4613	13.9052	0.01361	699	58.7276	35.6924	0.03984	699	82.176	14.3507	0.01737	699	79.7248	8.91911	0.05743	699	66.1514	28.8384	0.03097	699	82.7583	10.6459	0.03263
698	71.7436	17.3134	0.06156	698	84.8554	8.04351	0.03514	698	83.4496	13.9407	0.01362	698	58.713	35.7212	0.04014	698	82.1471	14.3786	0.0174	698	79.7117	8.9362	0.05736	698	66.1411	28.8619	0.03097	698	82.7258	10.6509	0.03276
697	71.6839	17.3019	0.06187	697	84.8	8.03936	0.03547	697	83.4313	13.9294	0.01371	697	58.6979	35.7112	0.03993	697	82.1264	14.382	0.0176	697	79.6935	8.95051	0.05744	697	66.1297	28.8688	0.03096	697	82.6923	10.6851	0.03288
696	71.631	17.2903	0.06248	696	84.7626	8.03792	0.03568	696	83.4023	13.9359	0.01367	696	58.6873	35.7253	0.03933	696	82.1067	14.4044	0.01773	696	79.6836	8.96714	0.05752	696	66.1259	28.8724	0.03109	696	82.6554	10.6972	0.03325
695	71.5853	17.2706	0.06301	695	84.7127	8.00287	0.03589	695	83.3867	13.9327	0.0137	695	58.6604	35.7326	0.03947	695	82.0845	14.4337	0.01794	695	79.6709	8.9794	0.05769	695	66.1041	28.8841	0.03137	695	82.6214	10.7024	0.03347
694	71.5383	17.2382	0.0634	694	84.6617	7.98682	0.03619	694	83.3644	13.9407	0.01376	694	58.6308	35.7073	0.03947	694	82.06	14.434	0.01811	694	79.6731	8.98022	0.0577	694	66.0997	28.898	0.0314	694	82.5858	10.7095	0.03359
693	71.4939	17.2207	0.06384	693	84.6205	7.96798	0.03639	693	83.3436	13.9396	0.01376	693	58.6142	35.7369	0.03943	693	82.0468	14.4687	0.01847	693	79.6667	8.97338	0.05768	693	66.0897	28.9032	0.0313	693	82.5473	10.7213	0.03394
692	71.4522	17.2151	0.06421	692	84.5749	7.9495	0.03659	692	83.3373	13.9433	0.01379	692	58.5935	35.7386	0.03956	692	82.0311	14.4616	0.01842	692	79.6578	8.99437	0.05776	692	66.0803	28.8838	0.03138	692	82.5133	10.6924	0.03425
691	71.4079	17.1852	0.06481	691	84.5387	7.94153	0.03677	691	83.3224	13.9639	0.01387	691	58.5699	35.7189	0.03985	691	82.02	14.4742	0.01868	691	79.6556	8.98451	0.05774	691	66.0724	28.893	0.03149	691	82.4758	10.7001	0.03444
690	71.3778	17.158	0.06519	690	84.5032	7.93677	0.03698	690	83.3	13.9731	0.01398	690	58.5455	35.7242	0.04001	690	82.0098	14.4837	0.01857	690	79.6482	9.0105	0.05787	690	66.0641	28.9211	0.03153	690	82.4329	10.7091	0.03474
689	71.3479	17.1204	0.06571	689	84.4678	7.92338	0.03729	689	83.2708	13.9752	0.01405	689	58.5233	35.7375	0.0401	689	82.0026	14.5047	0.0186	689	79.6362	9.02664	0.05803	689	66.0498	28.9363	0.03192	689	82.3906	10.723	0.03503
688	71.3153	17.0819	0.06601	688	84.43	7.90287	0.03746	688	83.2456	13.979	0.01413	688	58.4944	35.7521	0.04025	688	81.9831	14.5276	0.01847	688	79.6322	9.03975	0.05802	688	66.0443	28.958	0.03197	688	82.3573	10.7232	0.03533
687	71.2966	17.0744	0.0663	687	84.3981	7.88686	0.03765	687	83.2178	13.9927	0.01433	687	58.4606	35.756	0.04037	687	81.9703	14.5335	0.0182	687	79.6311	9.03648	0.05798	687	66.0369	28.9464	0.03207	687	82.3187	10.7195	0.03563
686	71.2808	17.0342	0.06652	686	84.3501	7.86531	0.03801	686	83.1969	13.9981	0.01437	686	58.4308	35.7833	0.04063	686	81.9582	14.5365	0.01825	686	79.6256	9.03893	0.05796	686	66.0253	28.9601	0.03207	686	82.2831	10.7175	0.03587
685	71.2691	17.018	0.06661	685	84.3097	7.87123	0.03822	685	83.1642	14.0054	0.01447	685	58.399	35.7583	0.04067	685	81.9496	14.5345	0.0183	685	79.6222	9.04373	0.05795	685	66.0179	28.9611	0.03224	685	82.2361	10.7103	0.03614
684	71.2507	17.0152	0.06674	684	84.2711	7.85011	0.0384	684	83.1388	14.0054	0.01464	684	58.3615	35.7921	0.04112	684	81.9357	14.5446	0.01841	684	79.6253	9.05803	0.05783	684	66.0055	28.9636	0.03228	684	82.1989	10.6993	0.0363
683	71.2462	16.9918	0.06675	683	84.2278	7.83159	0.03868	683	83.1007	14.0254	0.01483	683	58.325	35.8274	0.04118	683	81.9179	14.5665	0.01859	683	79.6342	9.0604	0.05769	683	65.993	28.958	0.03252	683	82.1523	10.6792	0.03655
682	71.2426	16.966	0.06681	682	84.1732	7.81377	0.03914	682	83.0597	14.0112	0.01501	682	58.2891	35.8243	0.04157	682	81.9041	14.5667	0.01846	682	79.6395	9.05813	0.05768	682	65.9931	28.9638	0.03256	682	82.1062	10.6607	0.03689
681	71.2425	16.9668	0.06659	681	84.1259	7.79336	0.03945	681	83.022	14.0166	0.01519	681	58.2457	35.8367	0.04212	681	81.8869	14.587	0.01839	681	79.6625	9.0634	0.05754	681	65.9853	28.9702	0.03244	681	82.0586	10.648	0.03705
680	71.2406	16.9571	0.06651	680	84.0809	7.7716	0.03981	680	82.984	14.0277	0.01532	680	58.1976	35.8532	0.04259	680	81.8761	14.5904	0.01828	680	79.6747	9.07236	0.05752	680	65.9712	28.982	0.03251	680	82.0148	10.6296	0.03738
679	71.251	16.9604	0.06635	679	84.0336	7.7543	0.04024	679	82.9456	14.0198	0.01555	679	58.1582	35.8554	0.04281	679	81.8625	14.596	0.01836	679	79.6798	9.07718	0.05735	679	65.9612	28.9726	0.03264	679	81.9694	10.61	0.03763
678	71.2609	16.9507	0.0661	678	83.9875	7.73874	0.04064	678	82.9101	14.0125	0.01579	678	58.1108	35.8648	0.0431	678	81.8466	14.6077	0.01835	678	79.6949	9.08411	0.05728	678	65.9563	28.9809	0.0326	678	81.927	10.6071	0.03785
677	71.2808	16.9409	0.06595	677	83.9465	7.71446	0.04102	677	82.8684	14.0149	0.01602	677	58.064	35.8588	0.04349	677	81.8313	14.6054	0.01845	677	79.718	9.08788	0.0571	677	65.9479	28.9917	0.03246	677	81.8745	10.596	0.03813
676	71.3129	16.9334	0.06579	676	83.905	7.68041	0.04126	676	82.8258	14.0254	0.01625	676	58.0024	35.8597	0.04399	676	81.815	14.6237	0.01833	676	79.7451	9.08701	0.05696	676	65.9346	28.9742	0.03243	676	81.8261	10.5873	0.03838
675	71.3429	16.9391	0.06558	675	83.8586	7.66622	0.04169	675	82.7921	14.0319	0.01653	675	57.9529	35.8547	0.04409	675	81.7938	14.6177	0.01835	675	79.77	9.10099	0.05678	675	65.9283	28.9795	0.03238	675	81.7731	10.5736	0.03879
674	71.3814	16.9439	0.06525	674	83.8158	7.64612	0.04207	674	82.7512	14.0325	0.0167	674	57.8963	35.86	0.04471	674	81.7705	14.6217	0.01839	674	79.7962	9.121	0.05666	674	65.9243	28.9744	0.03234	674	81.7217	10.5638	0.03901
673	71.4239	16.9653	0.0651	673	83.7757	7.63785	0.04237	673	82.7098	14.0305	0.01687	673	57.8417	35.8463	0.04518	673	81.7563	14.6294	0.01837	673	79.8197	9.14842	0.05636	673	65.9215	28.9812	0.03216	673	81.6691	10.5586	0.03931
672	71.4753	16.9919	0.06489	672	83.7393	7.6294	0.04275	672	82.6644	14.0432	0.01709	672	57.7854	35.8426	0.04566	672	81.7301	14.6408	0.01837	672	79.8489	9.15748	0.05625	672	65.9174	28.9792	0.03213	672	81.6164	10.5678	0.03965
671	71.5308	17.0065	0.06458	671	83.7072	7.62822	0.04302	671	82.6192	14.0302	0.01722	671	57.7225	35.8222	0.0461	671	81.7123	14.6591	0.01851	671	79.8867	9.18629	0.05596	671	65.9107	28.9788	0.03213	671	81.5618	10.57	0.04002
670	71.5935	17.0406	0.06425	670	83.686	7.62227	0.04327	670	82.5783	14.0227	0.01748	670	57.6586	35.8394	0.04671	670	81.6954	14.6772	0.01833	670	79.9258	9.20305	0.05572	670	65.9168	28.9739	0.03201	670	81.509	10.5738	0.04036
669	71.6629	17.0646	0.06377	669	83.6559	7.6153	0.04348	669	82.5334	14.0346	0.01766	669	57.5958	35.821	0.04708	669	81.6781	14.6865	0.01837	669	79.9621	9.21035	0.05537	669	65.9183	28.9801	0.03188	669	81.4479	10.5697	0.04072
668	71.7329	17.0965	0.06327	668	83.6278	7.60905	0.0438	668	82.4997	14.052	0.01788	668	57.5335	35.8107	0.04757	668	81.6473	14.7011	0.01845	668	80.0079	9.21833	0.05494	668	65.921	28.9973	0.03186	668	81.4003	10.5729	0.04103
667	71.8084	17.1136	0.0627	667	83.6184	7.59712	0.04401	667	82.4471	14.0633	0.01801	667	57.4663	35.7985	0.04794	667	81.6294	14.7219	0.01881	667	80.0541	9.23134	0.05451	667	65.9242	28.9848	0.03201	667	81.352	10.5586	0.04126
666	71.8929	17.1444	0.06203	666	83.613	7.56999	0.04416	666	82.3944	14.0725	0.01831	666	57.4013	35.7922	0.04836	666	81.6114	14.724	0.01903	666	80.1	9.25	0.05423	666	65.9193	28.9837	0.03208	666	81.2943	10.5631	0.04169
665	71.9825	17.1871	0.06124	665	83.6139	7.56314	0.04414	665	82.3495	14.0707	0.01855	665	57.3323	35.8076	0.04868	665	81.5973	14.7367	0.01932	665	80.156	9.24632	0.05391	665	65.9174	29.0003	0.03188	665	81.2407	10.5641	0.04194
664	72.0778	17.2182	0.06049	664	83.6219	7.55342	0.04408	664	82.3021	14.0928	0.0189	664	57.2631	35.8028	0.04926	664	81.5745	14.7469	0.01959	664	80.2066	9.2562	0.05345	664	65.9116	29.012	0.03187	664	81.1932	10.5687	0.04217
663	72.1736	17.2355	0.05972	663	83.6266	7.55336	0.0441	663	82.2607	14.0869	0.01914	663	57.1903	35.8048	0.0497	663	81.5528	14.7504	0.01965	663	80.2609	9.26776	0.05319	663	65.9135	29.0235	0.03194	663	81.1322	10.5565	0.04249
662	72.2718	17.2719	0.05902	662	83.6429	7.54018	0.04401	662	82.2145	14.0897	0.01926	662	57.1229	35.8275	0.05028	662	81.5348	14.7552	0.01974	662	80.317	9.27094	0.05287	662	65.9146	29.0285	0.03205	662	81.0747	10.54	0.04287
661	72.3704	17.3028	0.05827	661	83.6659	7.53704	0.0438	661	82.1704	14.1001	0.01948	661	57.0465	35.8351	0.05097	661	81.5168	14.7638	0.01991	661	80.3688	9.27095	0.05245	661	65.911	29.0238	0.03215	661	81.0212	10.5343	0.04306
660	72.4711	17.3189	0.05742	660	83.7002	7.53916	0.04359	660	82.1217	14.1056	0.01968	660	56.9737	35.8273	0.05173	660	81.4928	14.7948	0.02005	660	80.4236	9.29245	0.05197	660	65.9161	29.0322	0.03204	660	80.9659	10.5258	0.04336
659	72.5821	17.3415	0.05653	659	83.7372	7.52283	0.04326	659	82.0816	14.0849	0.01983	659	56.9038	35.8394	0.05242	659	81.4745	14.8015	0.02005	659	80.4814	9.29359	0.05158	659	65.9106	29.0339	0.03201	659	80.9176	10.5291	0.04361
658	72.68	17.3707	0.05582	658	83.773	7.52737	0.04296	658	82.038	14.0886	0.02008	658	56.8392	35.847	0.05302	658	81.4578	14.8085	0.01997	658	80.5322	9.2882	0.05118	658	65.9138	29.035	0.0321	658	80.868	10.5182	0.04382
657	72.779	17.3858	0.05498	657	83.8186	7.53536	0.04261	657	81.9911	14.0985	0.02025	657	56.7696	35.8436	0.05353	657	81.4383	14.816	0.01999	657	80.5854	9.30747	0.05087	657	65.9197	29.0294	0.03218	657	80.8181	10.5123	0.04407
656	72.8839	17.4199	0.05408	656	83.8659	7.54175	0.04223	656	81.9479	14.1061	0.02045	656	56.7043	35.8399	0.054	656	81.4218	14.8215	0.01965	656	80.6296	9.33007	0.05069	656	65.921	29.0348	0.03214	656	80.7753	10.5039	0.04435
655	72.9846	17.4575	0.05337	655	83.9148	7.53752	0.04195	655	81.903	14.1093	0.02061	655	56.6446	35.8452	0.05438	655	81.4063	14.8329	0.0198	655	80.6773	9.3587	0.05042	655	65.9251	29.0306	0.03209	655	80.7381	10.5047	0.04457
654	73.0847	17.4912	0.05264	654	83.9655	7.53425	0.04163	654	81.8674	14.1122	0.02083	654	56.5844	35.8472	0.05483	654	81.3829	14.8365	0.01981	654	80.7217	9.37642	0.05006	654	65.9304	29.0236	0.03212	654	80.6913	10.5091	0.04488
653	73.1886	17.5333	0.05188	653	84.0154	7.51891	0.04141	653	81.8323	14.1105	0.02091	653	56.5237	35.855	0.05539	653	81.3705	14.8305	0.01971	653	80.7668	9.37648	0.04983	653	65.9316	29.0232	0.03206	653	80.641	10.4856	0.04515
652	73.2824	17.5693	0.05102	652	84.0647	7.52594	0.04112	652	81.7959	14.1168	0.02105	652	56.4677	35.859	0.05575	652	81.3478	14.831	0.01983	652	80.811	9.3777	0.04969	652	65.9337	29.0306	0.03201	652	80.5948	10.4918	0.04538
651	73.3732	17.6035	0.05019	651	84.1089	7.5409	0.04073	651	81.7625	14.1045	0.02111	651	56.4089	35.861	0.05617	651	81.3247	14.8257	0.01971	651	80.8518	9.39227	0.04942	651	65.934	29.0241	0.03209	651	80.5475	10.4974	0.04565
650	73.4553	17.6415	0.0495	650	84.1593	7.55188	0.04049	650	81.7296	14.1036	0.02122	650	56.3585	35.8698	0.0565	650	81.3074	14.8426	0.01972	650	80.8926	9.39875	0.04914	650	65.9372	29.0098	0.03206	650	80.5036	10.4867	0.0459
649	73.5294	17.6621	0.04886	649	84.2075	7.56171	0.0403	649	81.6947	14.1053	0.02139	649	56.3125	35.873	0.0567	649	81.2872	14.8519	0.01979	649	80.9237	9.40764	0.04906	649	65.9359	28.995	0.03217	649	80.4583	10.4838	0.04629
648	73.5999	17.692	0.04821	648	84.2504	7.57634	0.04006	648	81.6626	14.1253	0.02147	648	56.2657	35.8651	0.05683	648	81.2698	14.8637	0.01992	648	80.9444	9.41702	0.04904	648	65.9403	28.9989	0.03213	648	80.4094	10.4886	0.04666
647	73.6583	17.7236	0.04769	647	84.2929	7.58701	0.03978	647	81.6407	14.1335	0.02165	647	56.2206	35.844	0.05719	647	81.2524	14.8567	0.02007	647	80.9621	9.43849	0.04892	647	65.9355	29.0042	0.03211	647	80.3662	10.4796	0.04685
646	73.7162	17.7534	0.04722	646	84.3224	7.59486	0.03961	646	81.6178	14.136	0.02181	646	56.1845	35.848	0.05736	646	81.2294	14.8497	0.02013	646	80.9707	9.45501	0.04891	646	65.9302	29.0095	0.03216	646	80.3246	10.4744	0.04709
645	73.7623	17.7721	0.04678	645	84.3542	7.60208	0.03938	645	81.5932	14.1481	0.02195	645	56.1538	35.8404	0.05748	645	81.209	14.8508	0.02033	645	80.9718	9.46307	0.04889	645	65.9282	29.0167	0.03223	645	80.2798	10.4744	0.04742
644	73.8024	17.7899	0.04646	644	84.3787	7.61312	0.03918	644	81.5739	14.1503	0.02199	644	56.1218	35.8307	0.05777	644	81.1884	14.8555	0.02046	644	80.9701	9.47513	0.04879	644	65.9281	29.0026	0.03233	644	80.2221	10.4742	0.0477
643	73.834	17.8151	0.04625	643	84.3974	7.6145	0.03907	643	81.5554	14.1649	0.02208	643	56.0987	35.8487	0.05796	643	81.1676	14.8646	0.02047	643	80.9753	9.47113	0.04867	643	65.9228	29.007	0.03222	643	80.1689	10.4681	0.04805
642	73.8595	17.8329	0.04599	642	84.418	7.61806	0.03895	642	81.5452	14.1673	0.02221	642	56.0765	35.8524	0.05818	642	81.1462	14.8846	0.02067	642	80.9734	9.47698	0.04863	642	65.915	29.0213	0.03233	642	80.1301	10.4702	0.04824
641	73.8726	17.8591	0.04581	641	84.4337	7.61846	0.03896	641	81.5359	14.1743	0.02231	641	56.063	35.8493	0.05825	641	81.1221	14.8924	0.02078	641	80.9574	9.48767	0.0487	641	65.9133	29.0374	0.03227	641	80.0851	10.4633	0.04853
640	73.8762	17.885	0.04562	640	84.4443	7.61283	0.03903	640	81.5268	14.1774	0.02231	640	56.0462	35.8469	0.05845	640	81.0994	14.8942	0.02067	640	80.9413	9.48912	0.04879	640	65.9067	29.0322	0.03226	640	80.0351	10.4597	0.04888
639	73.8745	17.9156	0.04571	639	84.4489	7.60689	0.03901	639	81.519	14.1889	0.02231	639	56.0352	35.8429	0.05852	639	81.0801	14.8966	0.02073	639	80.9192	9.49337	0.04884	639	65.9048	29.0344	0.03231	639	79.9897	10.4683	0.04913
638	73.8651	17.9408	0.04571	638	84.4515	7.61783	0.03899	638	81.5088	14.1889	0.02235	638	56.0237	35.8497	0.05867	638	81.0501	14.9054	0.02082	638	80.8911	9.50477	0.04893	638	65.8968	29.0267	0.0324	638	79.9445	10.4609	0.04941
637	73.8434	17.9607	0.04568	637	84.4366	7.61199	0.0391	637	81.5045	14.1851	0.02233	637	56.0221	35.8484	0.05853	637	81.0285	14.9109	0.02102	637	80.8546	9.50776	0.04897	637	65.8911	29.0279	0.03248	637	79.9036	10.4591	0.04974
636	73.8148	17.9759	0.04579	636	84.4254	7.60368	0.03921	636	81.5043	14.1904	0.02232	636	56.0198	35.8463	0.05866	636	81.0032	14.9233	0.02121	636	80.8164	9.50684	0.04918	636	65.8827	29.0282	0.03254	636	79.8571	10.4401	0.04997
635	73.7832	17.9918	0.04594	635	84.4077	7.60245	0.03931	635	81.504	14.1963	0.02236	635	56.0224	35.8357	0.05858	635	80.9811	14.9238	0.02158	635	80.7707	9.50488	0.04937	635	65.8717	29.0376	0.03248	635	79.8089	10.4207	0.05031
634	73.7434	18.0058	0.04603	634	84.3845	7.6046	0.03943	634	81.5107	14.2017	0.02229	634	56.0294	35.8227	0.05873	634	80.9522	14.9206	0.02169	634	80.7288	9.51327	0.04948	634	65.8594	29.0469	0.03259	634	79.7675	10.4283	0.05058
633	73.6964	18.0159	0.04624	633	84.3676	7.58916	0.0396	633	81.5112	14.2088	0.0223	633	56.0358	35.8226	0.05859	633	80.936	14.9198	0.02199	633	80.6788	9.51672	0.04966	633	65.8455	29.0454	0.03261	633	79.7204	10.4089	0.05076
632	73.6419	18.0315	0.04654	632	84.3346	7.58897	0.0398	632	81.5214	14.2203	0.02224	632	56.0438	35.8101	0.05869	632	80.9091	14.9214	0.02226	632	80.629	9.51862	0.04985	632	65.829	29.0488	0.03253	632	79.6718	10.3959	0.05105
631	73.5831	18.039	0.04691	631	84.2964	7.5748	0.03999	631	81.5334	14.2269	0.02222	631	56.0539	35.8021	0.0588	631	80.8859	14.9256	0.02242	631	80.5823	9.51754	0.05003	631	65.8174	29.055	0.03257	631	79.6266	10.392	0.05127
630	73.5217	18.0419	0.0473	630	84.2626	7.57466	0.04028	630	81.5383	14.2263	0.02216	630	56.0646	35.8078	0.05886	630	80.8579	14.9266	0.02263	630	80.5254	9.51328	0.05034	630	65.7988	29.0641	0.03265	630	79.5789	10.3812	0.05155
629	73.4683	18.0396	0.04755	629	84.2202	7.56698	0.04052	629	81.5525	14.2242	0.02214	629	56.0788	35.8045	0.05881	629	80.8297	14.925	0.02263	629	80.4679	9.52019	0.05064	629	65.7806	29.0619	0.03264	629	79.5293	10.3836	0.05177
628	73.3982	18.0545	0.04795	628	84.1813	7.54095	0.04076	628	81.56	14.2255	0.02201	628	56.0936	35.7837	0.05888	628	80.8018	14.9251	0.02264	628	80.4034	9.52516	0.0509	628	65.7583	29.0597	0.03267	628	79.485	10.365	0.05205
627	73.3379	18.0669	0.04817	627	84.1441	7.53618	0.041	627	81.564	14.2345	0.02193	627	56.1078	35.7652	0.05889	627	80.7733	14.9125	0.02281	627	80.3429	9.52382	0.05119	627	65.7373	29.0698	0.03291	627	79.4391	10.3625	0.05231
626	73.2719	18.0576	0.0484	626	84.1066	7.52651	0.04118	626	81.5714	14.2391	0.02181	626	56.1283	35.7625	0.05891	626	80.7449	14.916	0.0229	626	80.2882	9.53803	0.05147	626	65.7166	29.069	0.033	626	79.399	10.3521	0.05244
625	73.2087	18.0659	0.04879	625	84.0636	7.51021	0.04142	625	81.5735	14.2374	0.02171	625	56.1515	35.7451	0.05873	625	80.7211	14.9061	0.02294	625	80.2274	9.54267	0.05181	625	65.7011	29.0633	0.03314	625	79.3588	10.3321	0.05268
624	73.1348	18.0731	0.04924	624	84.0233	7.48598	0.04166	624	81.5805	14.2315	0.02166	624	56.1713	35.7436	0.0585	624	80.6971	14.9003	0.02298	624	80.1612	9.5628	0.05214	624	65.6877	29.0683	0.03327	624	79.3184	10.3116	0.05301
623	73.0686	18.0939	0.04959	623	83.9908	7.46229	0.04189	623	81.5908	14.2463	0.02156	623	56.1864	35.7338	0.05844	623	80.6697	14.9037	0.02304	623	80.0977	9.55636	0.05259	623	65.6715	29.0745	0.0333	623	79.2829	10.3017	0.05335
622	73.0049	18.1049	0.05004	622	83.9469	7.44481	0.04215	622	81.5971	14.2556	0.02142	622	56.2114	35.7311	0.05845	622	80.6479	14.9111	0.02302	622	80.0361	9.55894	0.05297	622	65.6547	29.08	0.03339	622	79.2446	10.281	0.05375
621	72.9407	18.1199	0.0505	621	83.9009	7.42697	0.04251	621	81.6053	14.2674	0.02132	621	56.2319	35.7129	0.05839	621	80.6271	14.9208	0.02294	621	79.982	9.55253	0.05326	621	65.635	29.0699	0.03354	621	79.2017	10.2655	0.054
620	72.8758	18.1385	0.05079	620	83.8607	7.40945	0.04287	620	81.6136	14.2753	0.02131	620	56.2504	35.7052	0.05837	620	80.6009	14.92	0.02287	620	79.9278	9.55629	0.05355	620	65.612	29.0606	0.03376	620	79.1595	10.2527	0.05436
619	72.8144	18.1428	0.05094	619	83.8233	7.39476	0.0431	619	81.6216	14.286	0.02128	619	56.264	35.6729	0.05839	619	80.5754	14.9233	0.02324	619	79.8753	9.56254	0.05399	619	65.5898	29.0575	0.03376	619	79.1179	10.2282	0.05468
618	72.7504	18.151	0.05126	618	83.7841	7.38665	0.04335	618	81.6308	14.2912	0.02115	618	56.2807	35.6642	0.05812	618	80.5469	14.9303	0.02338	618	79.8198	9.56999	0.05435	618	65.5713	29.0619	0.03389	618	79.0726	10.2097	0.05502
617	72.6907	18.1582	0.05158	617	83.7461	7.37316	0.04358	617	81.6403	14.296	0.02108	617	56.2977	35.632	0.05796	617	80.52	14.9294	0.02356	617	79.7666	9.57094	0.05467	617	65.5563	29.0563	0.03406	617	79.0323	10.1958	0.05538
616	72.6309	18.1803	0.05199	616	83.7086	7.36129	0.04385	616	81.6455	14.3006	0.02106	616	56.3118	35.6143	0.05778	616	80.4974	14.9407	0.02384	616	79.714	9.57677	0.05492	616	65.5448	29.0474	0.0342	616	78.9872	10.1846	0.05571
615	72.5778	18.205	0.05213	615	83.6715	7.3664	0.04419	615	81.6519	14.3016	0.02095	615	56.3236	35.6001	0.05787	615	80.4742	14.9368	0.02399	615	79.66	9.58448	0.05529	615	65.5238	29.0515	0.03449	615	78.9403	10.1743	0.05608
614	72.5307	18.2194	0.05235	614	83.6308	7.35735	0.04439	614	81.6574	14.307	0.02085	614	56.331	35.5818	0.05789	614	80.4527	14.9532	0.02435	614	79.6098	9.60432	0.05557	614	65.5065	29.0425	0.03461	614	78.8919	10.1727	0.0564
613	72.4797	18.2381	0.05267	613	83.5922	7.35034	0.04466	613	81.6577	14.3233	0.0208	613	56.3376	35.563	0.05804	613	80.4316	14.9669	0.02473	613	79.5721	9.59811	0.05567	613	65.4858	29.0367	0.03479	613	78.846	10.1613	0.05667
612	72.4403	18.2427	0.05282	612	83.5513	7.35106	0.04497	612	81.6548	14.3233	0.0208	612	56.3392	35.5548	0.05811	612	80.4057	14.9769	0.02473	612	79.5372	9.59763	0.05583	612	65.4677	29.0254	0.03499	612	78.7918	10.1412	0.05708
611	72.4042	18.2444	0.05298	611	83.5209	7.3436	0.04522	611	81.6495	14.3179	0.02086	611	56.3381	35.5796	0.05826	611	80.3869	14.9896	0.02481	611	79.5015	9.59755	0.05592	611	65.4526	29.0136	0.03513	611	78.7347	10.135	0.05765
610	72.3729	18.2555	0.05302	610	83.4875	7.33071	0.04552	610	81.6505	14.325	0.02086	610	56.3341	35.5764	0.05842	610	80.3661	14.9894	0.02482	610	79.4777	9.59047	0.05596	610	65.4422	29.0054	0.03526	610	78.6719	10.1132	0.05806
609	72.3449	18.2647	0.05302	609	83.4597	7.31057	0.04583	609	81.6502	14.3371	0.02088	609	56.3305	35.5609	0.05856	609	80.3444	14.9967	0.02478	609	79.4615	9.59218	0.0561	609	65.4279	29.0019	0.03529	609	78.6204	10.0966	0.05852
608	72.3162	18.2709	0.05305	608	83.4357	7.30088	0.04604	608	81.6398	14.3352	0.02098	608	56.32	35.5493	0.05868	608	80.3224	14.9949	0.0248	608	79.4424	9.59456	0.05628	608	65.4149	28.9933	0.03554	608	78.5586	10.0799	0.05893
607	72.2939	18.289	0.05306	607	83.4096	7.28937	0.04629	607	81.6298	14.333	0.02102	607	56.3026	35.5337	0.05894	607	80.3037	15.0018	0.02505	607	79.4175	9.60159	0.05642	607	65.4036	28.9764	0.03576	607	78.49	10.0488	0.05946
606	72.2755	18.3199	0.05315	606	83.3901	7.27601	0.04647	606	81.6149	14.3308	0.02106	606	56.2813	35.5214	0.0593	606	80.2821	15.0026	0.02504	606	79.4022	9.61427	0.05643	606	65.3885	28.9768	0.03609	606	78.4282	10.0289	0.06001
605	72.2643	18.3294	0.05321	605	83.3679	7.28217	0.04647	605	81.5962	14.3239	0.02123	605	56.2601	35.5315	0.05949	605	80.2579	15.024	0.02516	605	79.3906	9.61963	0.05638	605	65.3805	28.9667	0.03624	605	78.3581	10.0185	0.06045
604	72.2518	18.347	0.05317	604	83.3466	7.27313	0.04653	604	81.5746	14.3292	0.02136	604	56.241	35.5373	0.05972	604	80.2295	15.0235	0.02516	604	79.3802	9.65315	0.0564	604	65.365	28.9541	0.0364	604	78.2806	9.98988	0.06097
603	72.2421	18.3525	0.05303	603	83.3299	7.26874	0.04662	603	81.5564	14.3214	0.02152	603	56.2124	35.5276	0.06005	603	80.2029	15.0249	0.0251	603	79.3759	9.6651	0.05626	603	65.3563	28.9454	0.0365	603	78.1997	9.95926	0.0615
602	72.2425	18.3813	0.05289	602	83.3106	7.26973	0.04664	602	81.5348	14.3076	0.02171	602	56.1809	35.5268	0.06027	602	80.1762	15.0316	0.02492	602	79.371	9.66949	0.05625	602	65.3401	28.9336	0.03653	602	78.114	9.93801	0.06193
601	72.2425	18.3963	0.0528	601	83.2926	7.28544	0.04676	601	81.5091	14.3038	0.02184	601	56.1476	35.5149	0.06067	601	80.1542	15.0487	0.02506	601	79.3658	9.6919	0.05613	601	65.33	28.9227	0.03662	601	78.0219	9.91304	0.06247
600	72.2432	18.4051	0.05273	600	83.2771	7.28706	0.04683	600	81.4795	14.3003	0.02214	600	56.105	35.4974	0.06107	600	80.1272	15.0602	0.0252	600	79.3643	9.72202	0.05608	600	65.3204	28.9159	0.03682	600	77.9321	9.91241	0.06299
599	72.2464	18.4201	0.05272	599	83.2658	7.29039	0.04687	599	81.4491	14.2919	0.02233	599	56.061	35.5007	0.06125	599	80.0995	15.059	0.02538	599	79.36	9.74034	0.05604	599	65.308	28.9104	0.03695	599	77.8371	9.89513	0.06358
598	72.2463	18.4209	0.05278	598	83.2409	7.29443	0.04694	598	81.4175	14.2989	0.02254	598	56.0117	35.4937	0.06139	598	80.0642	15.071	0.02543	598	79.3661	9.76358	0.056	598	65.2981	28.9055	0.03705	598	77.7377	9.87697	0.06409
597	72.2522	18.4259	0.05274	597	83.2279	7.29431	0.04701	597	81.3789	14.2939	0.02284	597	55.9635	35.4652	0.06172	597	80.0427	15.0624	0.0256	597	79.3606	9.78638	0.05597	597	65.2871	28.889	0.03731	597	77.6311	9.8589	0.06473
596	72.2615	18.4448	0.05253	596	83.2172	7.27975	0.04715	596	81.3314	14.2864	0.02311	596	55.9135	35.4464	0.06203	596	80.0105	15.0525	0.02573	596	79.3513	9.79009	0.056	596	65.2748	28.8872	0.03731	596	77.5225	9.83641	0.06538
595	72.272	18.4538	0.05237	595	83.1994	7.2683	0.04714	595	81.2955	14.2835	0.02323	595	55.8609	35.4595	0.06265	595	79.9791	15.0659	0.02581	595	79.3394	9.79556	0.05599	595	65.2607	28.8778	0.03739	595	77.4196	9.82292	0.06602
594	72.272	18.4459	0.05226	594	83.1851	7.26944	0.04724	594	81.2526	14.2709	0.02343	594	55.8049	35.4596	0.0632	594	79.95	15.0632	0.02597	594	79.324	9.80961	0.05596	594	65.2496	28.8677	0.03764	594	77.3097	9.80554	0.06685
593	72.2772	18.4477	0.05209	593	83.171	7.26399	0.04732	593	81.2122	14.2694	0.02358	593	55.7559	35.4521	0.06363	593	79.9166	15.0629	0.02611	593	79.319	9.82992	0.05576	593	65.2329	28.8588	0.03791	593	77.1997	9.77194	0.06756
592	72.2729	18.4458	0.05221	592	83.1574	7.27707	0.04728	592	81.1667	14.258	0.02377	592	55.7027	35.4397	0.06399	592	79.8825	15.0685	0.02615	592	79.3109	9.84505	0.05568	592	65.2232	28.8415	0.03792	592	77.0949	9.75582	0.06813
591	72.2694	18.4568	0.05219	591	83.1377	7.27374	0.04733	591	81.1235	14.2447	0.02401	591	55.6464	35.4382	0.0643	591	79.8423	15.0784	0.02648	591	79.2906	9.8645	0.05557	591	65.2095	28.8322	0.03802	591	76.988	9.7422	0.06897
590	72.2525	18.4648	0.05232	590	83.1186	7.2679	0.04736	590	81.0785	14.2537	0.02412	590	55.5945	35.4239	0.06497	590	79.8006	15.0838	0.02677	590	79.2717	9.88282	0.05558	590	65.1975	28.8332	0.03806	590	76.8788	9.73033	0.06976
589	72.2368	18.4581	0.0523	589	83.0903	7.2668	0.04745	589	81.0378	14.2514	0.02436	589	55.5446	35.3995	0.06546	589	79.765	15.09	0.02702	589	79.2555	9.89205	0.05558	589	65.1802	28.8321	0.03813	589	76.7673	9.71127	0.07051
588	72.22	18.4537	0.05239	588	83.0613	7.24987	0.04748	588	80.992	14.236	0.02457	588	55.4975	35.3853	0.06598	588	79.7214	15.0795	0.02744	588	79.2434	9.90656	0.05552	588	65.1622	28.8406	0.03829	588	76.6607	9.68455	0.07127
587	72.2057	18.4496	0.05249	587	83.0352	7.24376	0.04762	587	80.9544	14.2299	0.0248	587	55.4497	35.368	0.06635	587	79.6736	15.0653	0.0278	587	79.2234	9.91187	0.05547	587	65.1406	28.8312	0.03842	587	76.5541	9.66966	0.07178
586	72.1859	18.4401	0.05262	586	83.0141	7.23183	0.04775	586	80.9187	14.2291	0.02508	586	55.3988	35.3556	0.06668	586	79.6285	15.064	0.02812	586	79.2012	9.90391	0.05555	586	65.126	28.8446	0.03847	586	76.4425	9.64532	0.07256
585	72.1669	18.4294	0.05287	585	82.9877	7.22398	0.04782	585	80.8921	14.2439	0.02526	585	55.3466	35.3484	0.06717	585	79.5874	15.0645	0.02829	585	79.1772	9.91053	0.05566	585	65.1106	28.8462	0.03847	585	76.3344	9.62105	0.07317
584	72.1418	18.4353	0.05313	584	82.9559	7.22031	0.04804	584	80.8623	14.229	0.02547	584	55.3002	35.341	0.06769	584	79.5356	15.064	0.02861	584	79.1489	9.90731	0.05578	584	65.0983	28.8481	0.03865	584	76.2332	9.60546	0.07384
583	72.1146	18.4325	0.0533	583	82.9207	7.2182	0.04826	583	80.824	14.2271	0.02572	583	55.2524	35.3305	0.06828	583	79.4887	15.071	0.02891	583	79.1234	9.90702	0.05591	583	65.0884	28.8584	0.03877	583	76.1365	9.57613	0.07449
582	72.0896	18.4482	0.05356	582	82.8824	7.21063	0.04865	582	80.7918	14.2266	0.02589	582	55.2036	35.2934	0.06868	582	79.4512	15.0694	0.02902	582	79.0937	9.90521	0.05601	582	65.0751	28.8653	0.03882	582	76.0364	9.55507	0.07513
581	72.0516	18.4524	0.05389	581	82.8467	7.20599	0.04888	581	80.7687	14.2346	0.02608	581	55.16	35.2759	0.06923	581	79.4042	15.0647	0.02931	581	79.0695	9.9086	0.05612	581	65.0543	28.8483	0.03899	581	75.9331	9.53433	0.07588
580	72.0206	18.4528	0.05421	580	82.8103	7.19779	0.04913	580	80.7363	14.2457	0.02613	580	55.1204	35.2423	0.06955	580	79.363	15.0435	0.02967	580	79.0469	9.91069	0.05622	580	65.0382	28.8294	0.03899	580	75.8404	9.52537	0.0766
579	71.982	18.4503	0.05452	579	82.7666	7.1968	0.04951	579	80.7052	14.2389	0.02632	579	55.0786	35.2227	0.07005	579	79.3203	15.0355	0.0299	579	79.0218	9.92842	0.05635	579	65.0221	28.8409	0.03921	579	75.7423	9.50043	0.0774
578	71.9467	18.4451	0.0547	578	82.7229	7.18097	0.04992	578	80.6845	14.2376	0.02644	578	55.048	35.2005	0.07044	578	79.277	15.039	0.02999	578	78.9968	9.93302	0.05654	578	65.0053	28.8441	0.03935	578	75.6522	9.46746	0.07802
577	71.9116	18.4403	0.05491	577	82.6868	7.17953	0.05025	577	80.6614	14.2335	0.02657	577	55.0111	35.1639	0.07094	577	79.2351	15.0302	0.0305	577	78.9644	9.93213	0.05673	577	64.988	28.846	0.03934	577	75.5606	9.44624	0.0786
576	71.863	18.4351	0.05518	576	82.6479	7.17271	0.05052	576	80.6423	14.2305	0.02664	576	54.9796	35.1266	0.07148	576	79.1834	15.0219	0.03083	576	78.9376	9.93691	0.05703	576	64.972	28.8529	0.03949	576	75.4724	9.41584	0.07929
575	71.8157	18.4342	0.05562	575	82.6006	7.16344	0.05094	575	80.6242	14.2384	0.02673	575	54.9443	35.0932	0.07209	575	79.1356	15.0063	0.0309	575	78.9103	9.94154	0.05724	575	64.9579	28.8565	0.03958	575	75.3846	9.39532	0.08002
574	71.77	18.4354	0.05597	574	82.5643	7.15764	0.05121	574	80.6021	14.243	0.0269	574	54.9124	35.0591	0.07264	574	79.0898	15.0048	0.03121	574	78.8817	9.94346	0.05756	574	64.9431	28.8651	0.03976	574	75.2924	9.37832	0.08068
573	71.7273	18.4389	0.05626	573	82.5219	7.14422	0.0515	573	80.5828	14.2521	0.02696	573	54.8835	35.0475	0.07322	573	79.0471	15.0079	0.03144	573	78.8504	9.93936	0.05782	573	64.9275	28.8726	0.03973	573	75.204	9.35364	0.08142
572	71.6788	18.4267	0.05667	572	82.4858	7.14458	0.05178	572	80.5721	14.2583	0.0271	572	54.8555	35.008	0.07357	572	78.9963	14.9939	0.03174	572	78.8344	9.93853	0.05793	572	64.9073	28.8819	0.03976	572	75.114	9.32548	0.08206
571	71.6348	18.416	0.0568	571	82.4395	7.13402	0.05203	571	80.5581	14.2581	0.02722	571	54.8327	34.9836	0.07381	571	78.9464	14.976	0.03211	571	78.821	9.93974	0.05813	571	64.895	28.8759	0.03967	571	75.02	9.29877	0.08262
570	71.5815	18.411	0.05711	570	82.3974	7.13761	0.05224	570	80.5394	14.248	0.0273	570	54.8106	34.9477	0.07437	570	78.8925	14.9638	0.03252	570	78.8012	9.94694	0.05833	570	64.8753	28.8672	0.03977	570	74.9291	9.28259	0.08324
569	71.5376	18.4111	0.0572	569	82.3527	7.12881	0.05258	569	80.5278	14.257	0.0273	569	54.7784	34.9051	0.075	569	78.844	14.9413	0.03296	569	78.7796	9.97415	0.05855	569	64.8574	28.8744	0.03984	569	74.8364	9.26774	0.08385
568	71.4945	18.4117	0.05743	568	82.3085	7.10865	0.0528	568	80.5156	14.2658	0.02729	568	54.755	34.8675	0.07532	568	78.7971	14.9273	0.03345	568	78.7538	9.96741	0.05876	568	64.8389	28.8813	0.04002	568	74.7397	9.23176	0.08443
567	71.4495	18.3985	0.05783	567	82.2703	7.10051	0.05317	567	80.495	14.2684	0.02733	567	54.72	34.8391	0.07605	567	78.7496	14.9085	0.03378	567	78.7285	9.963	0.0589	567	64.8234	28.8958	0.04031	567	74.6367	9.2081	0.08504
566	71.4028	18.4025	0.05806	566	82.2398	7.07421	0.05334	566	80.4759	14.2684	0.02746	566	54.6852	34.8014	0.07646	566	78.7016	14.9046	0.03412	566	78.6978	9.96715	0.05911	566	64.8038	28.8862	0.04042	566	74.5404	9.17315	0.08581
565	71.3531	18.4092	0.05833	565	82.2033	7.05686	0.05362	565	80.4594	14.266	0.0276	565	54.6552	34.7642	0.07689	565	78.658	14.8968	0.0343	565	78.6669	9.96629	0.05923	565	64.7834	28.8949	0.04052	565	74.437	9.13916	0.0865
564	71.3019	18.4118	0.05863	564	82.1553	7.04829	0.05391	564	80.4381	14.273	0.02764	564	54.6202	34.7401	0.07739	564	78.6116	14.8945	0.0347	564	78.6306	9.97843	0.05944	564	64.7679	28.8969	0.04065	564	74.3309	9.10271	0.08712
563	71.2546	18.417	0.05885	563	82.1235	7.03501	0.05412	563	80.4158	14.2878	0.02776	563	54.5911	34.7107	0.07817	563	78.5652	14.8917	0.03486	563	78.5909	9.9628	0.05955	563	64.7476	28.8944	0.04076	563	74.2243	9.08	0.08802
562	71.2054	18.4001	0.05904	562	82.0815	7.02828	0.05437	562	80.3895	14.2936	0.02787	562	54.5558	34.6439	0.0788	562	78.5117	14.8724	0.03504	562	78.5539	9.96042	0.05967	562	64.7294	28.8846	0.04081	562	74.1146	9.04921	0.08878
561	71.1605	18.3954	0.05928	561	82.04	7.0257	0.05445	561	80.3714	14.2966	0.02795	561	54.5214	34.6173	0.07941	561	78.4616	14.8619	0.03526	561	78.5155	9.96419	0.0598	561	64.7102	28.8711	0.04091	561	74.0074	9.0242	0.08962
560	71.1116	18.3839	0.05952	560	82.0007	7.02421	0.0547	560	80.3526	14.2939	0.02806	560	54.4863	34.5874	0.0797	560	78.4106	14.8523	0.03572	560	78.489	9.98121	0.05982	560	64.6895	28.8652	0.04105	560	73.8932	8.99365	0.09041
559	71.0593	18.3704	0.05987	559	81.9569	7.03082	0.05489	559	80.3256	14.2998	0.0282	559	54.4615	34.5586	0.08017	559	78.3574	14.85	0.03584	559	78.4662	9.98725	0.05977	559	64.6613	28.8619	0.04119	559	73.7832	8.97304	0.09117
558	71.0092	18.3772	0.06019	558	81.9155	7.03447	0.05498	558	80.2891	14.2915	0.02829	558	54.4264	34.5436	0.08054	558	78.3015	14.8471	0.03607	558	78.4323	9.98786	0.05996	558	64.638	28.8713	0.04141	558	73.6692	8.94879	0.09198
557	70.9623	18.3882	0.06039	557	81.8682	7.02947	0.05513	557	80.269	14.2851	0.02844	557	54.3914	34.4952	0.08104	557	78.248	14.8417	0.03664	557	78.3953	9.98414	0.05995	557	64.6105	28.8588	0.04171	557	73.5585	8.93208	0.09278
556	70.9113	18.3959	0.06069	556	81.8188	7.01805	0.05526	556	80.2371	14.2834	0.02859	556	54.3597	34.4577	0.08163	556	78.2021	14.8339	0.03685	556	78.3666	9.98677	0.05997	556	64.5837	28.8416	0.04185	556	73.4368	8.91535	0.09354
555	70.8706	18.3949	0.06091	555	81.7758	7.01068	0.05548	555	80.2113	14.2866	0.02879	555	54.322	34.4413	0.08196	555	78.1554	14.8342	0.0371	555	78.3358	9.98616	0.06007	555	64.5516	28.8384	0.04207	555	73.3157	8.89172	0.09437
554	70.8262	18.366	0.0613	554	81.7357	6.99636	0.05569	554	80.1805	14.2884	0.02892	554	54.2775	34.3956	0.08256	554	78.0997	14.8299	0.03743	554	78.3042	9.99294	0.06018	554	64.5235	28.8246	0.04226	554	73.2017	8.86692	0.09513
553	70.7883	18.3536	0.06153	553	81.6889	6.9962	0.05607	553	80.1534	14.2889	0.02915	553	54.2356	34.3663	0.08303	553	78.0452	14.8248	0.0377	553	78.2681	9.99618	0.06031	553	64.4981	28.8201	0.04255	553	73.0772	8.83202	0.09592
552	70.7512	18.35	0.06179	552	81.6437	6.99181	0.05635	552	80.1238	14.2861	0.02936	552	54.1848	34.3391	0.08358	552	78.0003	14.8224	0.03833	552	78.2314	10.0088	0.06048	552	64.468	28.8168	0.04275	552	72.9512	8.8114	0.09687
551	70.7183	18.3438	0.06207	551	81.6031	6.99043	0.05658	551	80.0925	14.2845	0.02958	551	54.1375	34.3056	0.08409	551	77.9473	14.8066	0.03881	551	78.1977	10.0139	0.06052	551	64.4424	28.8085	0.04305	551	72.8334	8.78432	0.09774
550	70.6795	18.3553	0.06231	550	81.5598	6.96667	0.05689	550	80.0571	14.2839	0.02982	550	54.0905	34.2623	0.08464	550	77.8923	14.8033	0.03929	550	78.1562	10.0213	0.06082	550	64.4139	28.7906	0.0434	550	72.7074	8.7551	0.09871
549	70.6419	18.3596	0.06267	549	81.5107	6.96593	0.05723	549	80.0122	14.2881	0.02995	549	54.0403	34.2329	0.08533	549	77.8437	14.8039	0.03978	549	78.1198	10.0294	0.06099	549	64.3885	28.7954	0.04366	549	72.5747	8.72386	0.09962
548	70.6083	18.3492	0.06301	548	81.4662	6.973	0.05745	548	79.9781	14.2864	0.03022	548	53.9897	34.2047	0.08556	548	77.7929	14.8021	0.04011	548	78.0811	10.0435	0.06112	548	64.3604	28.7888	0.04397	548	72.444	8.691	0.10054
547	70.5712	18.3414	0.0634	547	81.4207	6.9618	0.05762	547	79.9389	14.2835	0.03043	547	53.9377	34.1915	0.08616	547	77.735	14.81	0.04035	547	78.0461	10.0568	0.06116	547	64.327	28.7723	0.04436	547	72.3104	8.66816	0.10152
546	70.5444	18.3453	0.06359	546	81.3763	6.96221	0.05789	546	79.8918	14.2827	0.03059	546	53.8872	34.1769	0.08676	546	77.6903	14.8083	0.04052	546	78.0115	10.0643	0.06134	546	64.2984	28.7625	0.04467	546	72.1801	8.64005	0.10246
545	70.5074	18.3533	0.06381	545	81.3267	6.96465	0.05818	545	79.8529	14.2733	0.03071	545	53.8316	34.1521	0.0873	545	77.6302	14.8151	0.04065	545	77.9777	10.0642	0.06156	545	64.2701	28.7577	0.04495	545	72.0422	8.60944	0.10342
544	70.4775	18.3698	0.06397	544	81.2831	6.96537	0.0585	544	79.808	14.287	0.03093	544	53.7855	34.1387	0.08797	544	77.5713	14.805	0.04083	544	77.9425	10.0866	0.06177	544	64.235	28.7403	0.04528	544	71.9108	8.56521	0.10428
543	70.4433	18.3646	0.06423	543	81.2434	6.96651	0.0588	543	79.7627	14.2709	0.03107	543	53.7241	34.1013	0.08885	543	77.5149	14.8139	0.04106	543	77.9072	10.09	0.06207	543	64.2061	28.7276	0.04559	543	71.7691	8.53509	0.10529
542	70.4129	18.3786	0.06447	542	81.191	6.96663	0.05918	542	79.7238	14.266	0.03141	542	53.6715	34.0864	0.08937	542	77.4502	14.816	0.04153	542	77.876	10.1007	0.06227	542	64.1779	28.7215	0.04583	542	71.6283	8.50397	0.10641
541	70.3829	18.3688	0.06485	541	81.1451	6.96055	0.05954	541	79.6841	14.2768	0.0317	541	53.6129	34.0477	0.09003	541	77.398	14.8092	0.04166	541	77.8466	10.1107	0.06248	541	64.1515	28.7166	0.04597	541	71.4802	8.46466	0.10742
540	70.357	18.3668	0.06506	540	81.1076	6.95474	0.05971	540	79.6373	14.2952	0.03195	540	53.5621	34.0233	0.09072	540	77.3425	14.8037	0.04207	540	77.8186	10.1166	0.06269	540	64.1219	28.7057	0.04621	540	71.3319	8.43263	0.10848
539	70.3236	18.3578	0.06524	539	81.0617	6.95088	0.06001	539	79.5966	14.2823	0.03222	539	53.5033	34.0016	0.09139	539	77.2843	14.8224	0.04208	539	77.7875	10.1182	0.06287	539	64.0938	28.6921	0.04635	539	71.1853	8.39553	0.10951
538	70.2981	18.3545	0.06539	538	81.0193	6.95052	0.06021	538	79.5541	14.2887	0.03257	538	53.4427	33.956	0.092	538	77.2196	14.823	0.0424	538	77.7628	10.1295	0.06295	538	64.0627	28.6754	0.04673	538	71.0381	8.35857	0.11057
537	70.2765	18.3599	0.06537	537	80.9779	6.9332	0.06054	537	79.5049	14.2866	0.03289	537	53.3816	33.9273	0.09267	537	77.1604	14.8176	0.0428	537	77.7338	10.1347	0.06324	537	64.0377	28.6566	0.04704	537	70.8885	8.30636	0.11151
536	70.2493	18.3742	0.06555	536	80.9378	6.92393	0.06077	536	79.4595	14.2857	0.03314	536	53.322	33.8961	0.09338	536	77.0952	14.826	0.0432	536	77.6973	10.1428	0.06345	536	64.0054	28.6452	0.04734	536	70.7366	8.26618	0.11265
535	70.2309	18.3754	0.06558	535	80.896	6.92704	0.06109	535	79.4192	14.2881	0.03331	535	53.2562	33.8774	0.09412	535	77.0403	14.8407	0.04349	535	77.6646	10.1546	0.06365	535	63.9755	28.6379	0.04761	535	70.5796	8.2323	0.11368
534	70.2072	18.3765	0.06583	534	80.8591	6.92742	0.0613	534	79.3657	14.2606	0.03366	534	53.1895	33.8314	0.0947	534	76.9801	14.8287	0.04366	534	77.6413	10.1622	0.06375	534	63.945	28.6183	0.04802	534	70.4191	8.19192	0.11472
533	70.1811	18.3946	0.06587	533	80.818	6.92213	0.06161	533	79.3127	14.2604	0.03391	533	53.1188	33.7966	0.09552	533	76.923	14.8363	0.04411	533	77.6051	10.1573	0.06398	533	63.9154	28.6044	0.04828	533	70.2654	8.1468	0.11592
532	70.1528	18.4058	0.0658	532	80.7826	6.91895	0.06183	532	79.2651	14.2434	0.0341	532	53.0497	33.7577	0.09625	532	76.8555	14.8299	0.04463	532	77.5684	10.1532	0.06413	532	63.8855	28.5856	0.0484	532	70.1048	8.1177	0.11722
531	70.1258	18.4042	0.06588	531	80.7383	6.91291	0.06206	531	79.2144	14.2421	0.03433	531	52.9761	33.7091	0.09696	531	76.7857	14.8258	0.04503	531	77.5365	10.1449	0.0643	531	63.8557	28.5842	0.04874	531	69.9488	8.08881	0.11835
530	70.095	18.411	0.06601	530	80.6946	6.90691	0.06222	530	79.1656	14.2386	0.03457	530	52.9071	33.6625	0.09781	530	76.7126	14.8154	0.04529	530	77.5099	10.1294	0.0644	530	63.8308	28.5716	0.04898	530	69.7914	8.04716	0.11955
529	70.0646	18.4205	0.06604	529	80.6554	6.90386	0.06244	529	79.1114	14.2267	0.03499	529	52.8347	33.6224	0.09868	529	76.6407	14.8194	0.04567	529	77.4817	10.127	0.0645	529	63.8008	28.5583	0.04909	529	69.6303	8.00034	0.12083
528	70.0375	18.4363	0.06609	528	80.6161	6.90293	0.06266	528	79.0587	14.2183	0.03522	528	52.7597	33.5934	0.09968	528	76.5706	14.8153	0.0459	528	77.4541	10.1257	0.06465	528	63.7706	28.5459	0.04924	528	69.466	7.97304	0.12209
527	70.0138	18.4446	0.06614	527	80.5693	6.91348	0.0628	527	79.012	14.2221	0.03552	527	52.6922	33.5473	0.10055	527	76.4965	14.8251	0.04626	527	77.4318	10.1169	0.06474	527	63.7373	28.5265	0.04953	527	69.3052	7.9415	0.12338
526	69.979	18.4576	0.06636	526	80.5287	6.91236	0.06302	526	78.9659	14.2223	0.03578	526	52.615	33.4955	0.10131	526	76.4262	14.8341	0.04663	526	77.4093	10.1262	0.06479	526	63.7	28.5238	0.04989	526	69.1439	7.90218	0.1245
525	69.9499	18.4723	0.0665	525	80.4857	6.91492	0.06317	525	78.9121	14.2106	0.03619	525	52.5369	33.4646	0.10255	525	76.3545	14.8392	0.04709	525	77.3782	10.142	0.06484	525	63.6606	28.5045	0.05026	525	68.9845	7.88676	0.12578
524	69.9206	18.4986	0.06655	524	80.4426	6.91763	0.06344	524	78.8627	14.2016	0.03654	524	52.4557	33.4008	0.10345	524	76.2832	14.8382	0.04766	524	77.3459	10.1384	0.06496	524	63.6202	28.4973	0.05062	524	68.8231	7.85323	0.12698
523	69.8893	18.5037	0.06651	523	80.3989	6.90881	0.06366	523	78.8195	14.1968	0.03684	523	52.3729	33.3455	0.10464	523	76.2155	14.8439	0.04818	523	77.3176	10.1474	0.06501	523	63.5811	28.4675	0.05093	523	68.6619	7.82819	0.12815
522	69.8627	18.535	0.06649	522	80.3598	6.90339	0.06387	522	78.7666	14.1975	0.03716	522	52.2926	33.2769	0.10564	522	76.1422	14.8341	0.04888	522	77.2914	10.1488	0.06509	522	63.5407	28.4663	0.05113	522	68.4936	7.79936	0.1294
521	69.8285	18.5414	0.06668	521	80.3164	6.91015	0.0642	521	78.7215	14.1942	0.03741	521	52.211	33.2389	0.10668	521	76.0655	14.839	0.04931	521	77.2539	10.164	0.06543	521	63.504	28.45	0.05148	521	68.3287	7.7716	0.13069
520	69.799	18.5617	0.0667	520	80.2693	6.90872	0.06437	520	78.6668	14.174	0.03776	520	52.1274	33.1877	0.10779	520	75.9921	14.8324	0.04984	520	77.2233	10.1719	0.06559	520	63.46	28.4321	0.05193	520	68.1734	7.73284	0.13186
519	69.7735	18.5844	0.0667	519	80.2241	6.92842	0.06459	519	78.6128	14.1542	0.03806	519	52.0431	33.1425	0.10884	519	75.9132	14.8382	0.05005	519	77.1838	10.1834	0.06576	519	63.4204	28.439	0.05238	519	68.0054	7.69417	0.13312
518	69.7485	18.5929	0.06693	518	80.1843	6.93502	0.06472	518	78.5646	14.1593	0.03844	518	51.9569	33.0755	0.11002	518	75.8396	14.8298	0.05062	518	77.146	10.172	0.06601	518	63.377	28.4217	0.05267	518	67.8437	7.65991	0.1343
517	69.715	18.5968	0.06708	517	80.1389	6.9442	0.06496	517	78.5105	14.1504	0.03878	517	51.8702	33.0126	0.11112	517	75.7551	14.8141	0.05102	517	77.1092	10.1781	0.06629	517	63.3432	28.412	0.05316	517	67.679	7.62698	0.13548
516	69.6882	18.6002	0.06719	516	80.093	6.93444	0.0652	516	78.4621	14.1434	0.03917	516	51.7796	32.9502	0.11238	516	75.6694	14.8047	0.05156	516	77.0742	10.1906	0.06651	516	63.3035	28.4092	0.05352	516	67.5135	7.59587	0.13657
515	69.6645	18.6212	0.06726	515	80.0388	6.93826	0.06535	515	78.4036	14.1348	0.03959	515	51.6882	32.8933	0.11357	515	75.5893	14.7942	0.05196	515	77.0342	10.1934	0.06664	515	63.2632	28.4005	0.05402	515	67.3435	7.56748	0.13774
514	69.6369	18.6421	0.06742	514	79.9936	6.9436	0.06552	514	78.3475	14.1242	0.03993	514	51.5923	32.8288	0.11455	514	75.5048	14.7932	0.05257	514	76.9996	10.2034	0.06678	514	63.2191	28.3824	0.0545	514	67.1737	7.54136	0.13894
513	69.6142	18.6571	0.06756	513	79.9474	6.9373	0.06574	513	78.2881	14.0988	0.04031	513	51.4965	32.7584	0.11596	513	75.4194	14.7658	0.05298	513	76.9733	10.2083	0.06686	513	63.1798	28.358	0.05483	513	67.0033	7.5186	0.14016
512	69.5939	18.6691	0.06757	512	79.8956	6.93971	0.06599	512	78.2274	14.0791	0.0407	512	51.4084	32.6778	0.11711	512	75.339	14.7421	0.05359	512	76.9437	10.2274	0.06699	512	63.1401	28.3385	0.05519	512	66.8379	7.48635	0.14122
511	69.5677	18.6903	0.06759	511	79.8492	6.94369	0.06633	511	78.1635	14.0463	0.04115	511	51.3147	32.6167	0.11848	511	75.2467	14.7374	0.05422	511	76.9047	10.2291	0.06722	511	63.0945	28.3152	0.05549	511	66.6686	7.46621	0.14246
510	69.5442	18.7171	0.06774	510	79.8007	6.94155	0.06672	510	78.0985	14.0459	0.04157	510	51.2261	32.5425	0.11977	510	75.1658	14.7213	0.05474	510	76.8674	10.2365	0.06741	510	63.0512	28.3101	0.05608	510	66.4999	7.44425	0.1435
509	69.5188	18.7365	0.06787	509	79.7546	6.92726	0.06698	509	78.044	14.0343	0.04197	509	51.1259	32.4836	0.12121	509	75.0846	14.7006	0.05527	509	76.835	10.2391	0.06757	509	63.0132	28.3112	0.05625	509	66.3318	7.40867	0.1447
508	69.4942	18.7487	0.06807	508	79.7072	6.91304	0.06721	508	77.9824	14.0205	0.04245	508	51.0262	32.4134	0.12237	508	74.9979	14.6892	0.05577	508	76.7919	10.2319	0.06775	508	62.9702	28.3095	0.05649	508	66.1603	7.3801	0.14594
507	69.4669	18.7723	0.06825	507	79.6609	6.91492	0.06742	507	77.9109	14.008	0.04295	507	50.9251	32.3365	0.12373	507	74.9205	14.6757	0.05627	507	76.7509	10.2428	0.06795	507	62.9323	28.291	0.05695	507	65.9903	7.35837	0.14716
506	69.4398	18.7882	0.06831	506	79.6124	6.9138	0.0676	506	77.8427	13.9911	0.04348	506	50.819	32.2647	0.12503	506	74.8369	14.658	0.0569	506	76.708	10.2536	0.06813	506	62.8946	28.2582	0.05721	506	65.8249	7.32189	0.1483
505	69.4145	18.7877	0.06841	505	79.5691	6.92401	0.06785	505	77.7772	13.9801	0.04387	505	50.7071	32.1973	0.12647	505	74.7501	14.6466	0.05756	505	76.665	10.2682	0.06852	505	62.8539	28.2458	0.05766	505	65.6596	7.30251	0.14951
504	69.39	18.7981	0.06862	504	79.5293	6.91852	0.06814	504	77.7072	13.9724	0.04438	504	50.5978	32.1077	0.12786	504	74.6617	14.631	0.05825	504	76.6286	10.2682	0.06872	504	62.8108	28.2256	0.05806	504	65.4941	7.2826	0.15073
503	69.3667	18.8058	0.06879	503	79.4888	6.90005	0.06859	503	77.6409	13.951	0.04485	503	50.4861	32.0046	0.12918	503	74.5814	14.6068	0.05875	503	76.5923	10.2658	0.0689	503	62.7687	28.1995	0.0584	503	65.3246	7.26334	0.15181
502	69.3432	18.8067	0.06891	502	79.4394	6.89849	0.0688	502	77.5732	13.9334	0.04529	502	50.3699	31.9324	0.13067	502	74.4927	14.5918	0.05944	502	76.5579	10.2761	0.06905	502	62.7208	28.171	0.0587	502	65.1557	7.24572	0.15314
501	69.3218	18.8197	0.06892	501	79.3878	6.88862	0.06917	501	77.5046	13.9024	0.04572	501	50.2479	31.8916	0.13225	501	74.4062	14.6049	0.05992	501	76.527	10.2821	0.06915	501	62.6683	28.1455	0.0593	501	64.9839	7.23008	0.15433
500	69.2962	18.8249	0.06894	500	79.337	6.8974	0.06953	500	77.4263	13.882	0.04612	500	50.1216	31.7841	0.13394	500	74.3175	14.5803	0.06029	500	76.4914	10.2891	0.06938	500	62.6219	28.1321	0.05988	500	64.8156	7.21762	0.15557
499	69.261	18.8409	0.06898	499	79.2848	6.88516	0.06987	499	77.3559	13.8731	0.04654	499	49.996	31.6805	0.13558	499	74.2288	14.5624	0.06073	499	76.4452	10.291	0.06952	499	62.5808	28.1074	0.06026	499	64.647	7.19496	0.15692
498	69.224	18.853	0.06911	498	79.2384	6.86748	0.07017	498	77.2826	13.8518	0.04707	498	49.8661	31.5823	0.13731	498	74.1297	14.5442	0.06152	498	76.4146	10.2893	0.06963	498	62.5303	28.0853	0.06073	498	64.4749	7.16646	0.15819
497	69.1871	18.8558	0.06925	497	79.1908	6.85023	0.07046	497	77.2099	13.843	0.04753	497	49.7312	31.4821	0.13896	497	74.0354	14.5374	0.06225	497	76.382	10.294	0.06979	497	62.4819	28.046	0.06115	497	64.3053	7.14804	0.15951
496	69.1513	18.851	0.06946	496	79.1414	6.84136	0.07085	496	77.1323	13.829	0.04811	496	49.5954	31.3898	0.14073	496	73.9449	14.5208	0.06294	496	76.3498	10.3065	0.06996	496	62.4315	28.0226	0.06148	496	64.1315	7.12262	0.16086
495	69.1176	18.844	0.0696	495	79.0945	6.8424	0.07115	495	77.0529	13.8184	0.04858	495	49.4462	31.2962	0.14265	495	73.8483	14.5137	0.06359	495	76.3114	10.3218	0.07016	495	62.3781	28.0083	0.06176	495	63.9565	7.09901	0.16217
494	69.0774	18.8322	0.06984	494	79.0521	6.83338	0.0714	494	76.9822	13.8017	0.04905	494	49.2955	31.1814	0.14463	494	73.7565	14.4938	0.06427	494	76.2799	10.3227	0.07028	494	62.3228	27.9824	0.06232	494	63.7835	7.08232	0.16349
493	69.0353	18.837	0.0701	493	78.9987	6.82482	0.07168	493	76.9116	13.7841	0.04955	493	49.1403	31.0888	0.14655	493	73.6644	14.4719	0.06497	493	76.2499	10.3257	0.07039	493	62.2651	27.9549	0.06306	493	63.6123	7.05863	0.16483
492	68.9832	18.835	0.07049	492	78.9461	6.8113	0.07202	492	76.8361	13.7718	0.05008	492	48.9737	30.9841	0.14859	492	73.5726	14.4557	0.06583	492	76.2121	10.3276	0.07051	492	62.1991	27.9284	0.06371	492	63.4395	7.04874	0.16605
491	68.9397	18.84	0.07065	491	78.892	6.80312	0.07242	491	76.7634	13.7591	0.05057	491	48.8115	30.8782	0.15091	491	73.4756	14.4382	0.06656	491	76.1738	10.3304	0.07074	491	62.1425	27.8947	0.06422	491	63.2658	7.02406	0.1674
490	68.8934	18.8322	0.0709	490	78.8333	6.79143	0.07296	490	76.6873	13.735	0.05107	490	48.6438	30.7762	0.15313	490	73.3769	14.432	0.06734	490	76.1405	10.3302	0.07093	490	62.0803	27.8618	0.06491	490	63.0915	7.00156	0.16876
489	68.8528	18.8188	0.07114	489	78.7721	6.79671	0.07329	489	76.6115	13.7252	0.05158	489	48.4683	30.6632	0.15528	489	73.2828	14.4081	0.06796	489	76.1068	10.3306	0.07118	489	62.0215	27.838	0.06559	489	62.9125	6.96862	0.17005
488	68.8053	18.8069	0.07153	488	78.7048	6.779	0.07375	488	76.5313	13.7091	0.05214	488	48.2964	30.5453	0.15724	488	73.182	14.3948	0.06867	488	76.0721	10.332	0.07144	488	61.9593	27.8067	0.06626	488	62.7322	6.94223	0.17134
487	68.752	18.7998	0.07194	487	78.6361	6.7633	0.07408	487	76.4572	13.6856	0.0526	487	48.1147	30.4361	0.15973	487	73.0836	14.3716	0.06922	487	76.0232	10.3211	0.07177	487	61.8946	27.7784	0.06691	487	62.555	6.90918	0.17265
486	68.7034	18.7987	0.07225	486	78.5714	6.76185	0.07445	486	76.3738	13.6754	0.05306	486	47.9264	30.297	0.16225	486	72.9827	14.3525	0.06991	486	75.9867	10.3268	0.07198	486	61.8276	27.7665	0.06764	486	62.3788	6.86507	0.17404
485	68.647	18.7872	0.07269	485	78.5012	6.74979	0.07493	485	76.3005	13.6652	0.05361	485	47.7327	30.1495	0.16487	485	72.8796	14.3269	0.07041	485	75.9431	10.3279	0.07227	485	61.7636	27.7447	0.06832	485	62.1878	6.83337	0.17551
484	68.5966	18.7755	0.07312	484	78.4291	6.7433	0.0754	484	76.2277	13.6549	0.05415	484	47.5385	30.0364	0.16739	484	72.7728	14.3123	0.07099	484	75.9051	10.3231	0.07252	484	61.7028	27.7024	0.06906	484	62.0049	6.79986	0.17693
483	68.5387	18.7626	0.07349	483	78.3562	6.74216	0.07581	483	76.1467	13.6322	0.05462	483	47.3347	29.9112	0.16998	483	72.6703	14.2958	0.07158	483	75.8684	10.3181	0.07263	483	61.6436	27.6863	0.06981	483	61.8193	6.76571	0.17838
482	68.4956	18.7424	0.07388	482	78.2884	6.74669	0.07611	482	76.0692	13.6363	0.05516	482	47.1343	29.8059	0.17268	482	72.5697	14.2765	0.07209	482	75.8347	10.3114	0.07269	482	61.5774	27.6569	0.07047	482	61.6334	6.7246	0.17978
481	68.4411	18.7145	0.07441	481	78.2117	6.73329	0.07656	481	75.9829	13.6303	0.05573	481	46.9356	29.665	0.1754	481	72.4686	14.2581	0.07243	481	75.7909	10.3019	0.07296	481	61.5124	27.6189	0.07116	481	61.4393	6.69392	0.18123
480	68.3848	18.6973	0.07501	480	78.1423	6.73748	0.07701	480	75.9021	13.6204	0.05629	480	46.7275	29.537	0.17821	480	72.3549	14.2565	0.07325	480	75.762	10.2996	0.07314	480	61.4443	27.5722	0.07181	480	61.2487	6.67015	0.18273
479	68.3315	18.6724	0.07549	479	78.0719	6.72048	0.07745	479	75.8183	13.5979	0.05688	479	46.5253	29.4122	0.18106	479	72.2409	14.2409	0.07412	479	75.7258	10.2921	0.07329	479	61.3814	27.5205	0.07237	479	61.0592	6.65235	0.18413
478	68.2694	18.6593	0.07592	478	77.9968	6.71215	0.07787	478	75.7376	13.5991	0.05741	478	46.3252	29.2709	0.18379	478	72.131	14.2121	0.07486	478	75.6829	10.2807	0.07356	478	61.3045	27.4785	0.07315	478	60.8704	6.61515	0.18555
477	68.2069	18.6518	0.07652	477	77.9315	6.68922	0.0782	477	75.6539	13.5796	0.05795	477	46.1209	29.1505	0.1867	477	72.0228	14.1979	0.07553	477	75.6416	10.2725	0.07386	477	61.2315	27.4433	0.07394	477	60.6743	6.57678	0.18724
476	68.1471	18.6335	0.07712	476	77.85	6.7038	0.07863	476	75.5654	13.554	0.05845	476	45.918	29.0084	0.18942	476	71.9113	14.1833	0.07622	476	75.5987	10.2671	0.0742	476	61.1623	27.4155	0.07471	476	60.4828	6.55382	0.1887
475	68.0857	18.6082	0.07766	475	77.7694	6.696	0.07905	475	75.4815	13.5307	0.05903	475	45.7065	28.8861	0.19239	475	71.7972	14.1711	0.07703	475	75.5566	10.2471	0.07451	475	61.087	27.3744	0.07529	475	60.2867	6.53251	0.19037
474	68.0254	18.5782	0.07832	474	77.6831	6.68969	0.07956	474	75.3877	13.5221	0.05956	474	45.501	28.756	0.19499	474	71.6826	14.1569	0.07792	474	75.5065	10.2198	0.07492	474	61.0087	27.3343	0.07612	474	60.0854	6.50664	0.19198
473	67.9592	18.5554	0.07896	473	77.5989	6.68461	0.07996	473	75.2936	13.5096	0.06013	473	45.2982	28.6292	0.19801	473	71.5733	14.146	0.07896	473	75.4612	10.2138	0.07526	473	60.9313	27.2868	0.07679	473	59.8838	6.47694	0.19363
472	67.8914	18.5212	0.07964	472	77.5171	6.66533	0.08045	472	75.2084	13.4879	0.06073	472	45.0918	28.5062	0.2012	472	71.4499	14.1306	0.07984	472	75.4206	10.2015	0.07563	472	60.8537	27.2439	0.07742	472	59.6805	6.45305	0.19527
471	67.8241	18.4867	0.08022	471	77.4324	6.66073	0.08107	471	75.1176	13.4766	0.06138	471	44.8907	28.3716	0.20398	471	71.331	14.111	0.08078	471	75.3866	10.1913	0.07598	471	60.7672	27.2013	0.07844	471	59.4764	6.43287	0.19696
470	67.753	18.4744	0.08083	470	77.341	6.64337	0.0816	470	75.0202	13.4623	0.06205	470	44.6896	28.243	0.20657	470	71.2087	14.1118	0.08167	470	75.3481	10.1889	0.07618	470	60.6846	27.1472	0.07916	470	59.2676	6.40621	0.19858
469	67.6867	18.4347	0.08143	469	77.2441	6.62964	0.08209	469	74.9217	13.4471	0.06257	469	44.4897	28.101	0.20911	469	71.0887	14.0905	0.0827	469	75.3043	10.186	0.07651	469	60.6025	27.1075	0.08005	469	59.0551	6.38515	0.20031
468	67.6164	18.3972	0.08195	468	77.1471	6.62661	0.08267	468	74.8297	13.4302	0.06329	468	44.2898	27.956	0.21199	468	70.9621	14.0769	0.08355	468	75.2591	10.1808	0.07692	468	60.5134	27.0609	0.08101	468	58.8458	6.35949	0.202
467	67.5371	18.3512	0.08257	467	77.04	6.60763	0.08328	467	74.7325	13.4219	0.06389	467	44.0923	27.8149	0.21487	467	70.8377	14.062	0.08438	467	75.211	10.1841	0.07724	467	60.4279	27.0228	0.08199	467	58.6328	6.33509	0.20364
466	67.4511	18.3188	0.08332	466	76.9398	6.59006	0.08394	466	74.6327	13.4067	0.0646	466	43.8937	27.6698	0.21762	466	70.7093	14.0462	0.08519	466	75.1692	10.1797	0.07762	466	60.3432	26.9763	0.08301	466	58.4125	6.32341	0.20539
465	67.3612	18.2777	0.08404	465	76.8375	6.57584	0.08455	465	74.536	13.3781	0.06525	465	43.6936	27.536	0.22026	465	70.5808	14.0314	0.08613	465	75.1278	10.1719	0.07792	465	60.2544	26.9276	0.08389	465	58.1886	6.30436	0.20719
464	67.275	18.2434	0.08462	464	76.7302	6.56374	0.08529	464	74.4393	13.3539	0.06594	464	43.4921	27.3897	0.22297	464	70.4474	14.0174	0.08697	464	75.0906	10.1646	0.07824	464	60.1591	26.8728	0.08477	464	57.9679	6.25878	0.20905
463	67.1873	18.2001	0.08532	463	76.6206	6.55518	0.0859	463	74.3342	13.325	0.06663	463	43.2831	27.2439	0.22586	463	70.3213	14.0081	0.08785	463	75.0455	10.1739	0.07848	463	60.066	26.8198	0.08547	463	57.7441	6.24544	0.21083
462	67.0933	18.1801	0.08607	462	76.5077	6.5607	0.08664	462	74.2262	13.3085	0.06736	462	43.073	27.0927	0.22867	462	70.1963	13.9886	0.08856	462	74.9993	10.1731	0.07883	462	59.9674	26.774	0.0865	462	57.523	6.20678	0.21257
461	67.0007	18.1368	0.08682	461	76.3969	6.55406	0.08728	461	74.1213	13.2924	0.06809	461	42.861	26.9577	0.23163	461	70.0563	13.9848	0.08955	461	74.9628	10.1739	0.07913	461	59.8672	26.6994	0.0875	461	57.2951	6.1734	0.21432
460	66.9005	18.0839	0.08763	460	76.2751	6.53949	0.08807	460	74.0199	13.2698	0.06886	460	42.6473	26.791	0.23452	460	69.9213	13.9599	0.09056	460	74.9189	10.1575	0.07936	460	59.7562	26.6388	0.08885	460	57.0661	6.1483	0.21621
459	66.7974	18.0328	0.08856	459	76.1456	6.5294	0.08896	459	73.9153	13.2647	0.06968	459	42.4318	26.6327	0.23741	459	69.7788	13.9405	0.09146	459	74.8726	10.1482	0.07968	459	59.6462	26.5892	0.09007	459	56.8305	6.12895	0.21813
458	66.6952	17.9859	0.08941	458	76.0199	6.50926	0.08976	458	73.8039	13.2395	0.07049	458	42.2113	26.4761	0.24047	458	69.6418	13.9142	0.09227	458	74.825	10.1285	0.07993	458	59.5278	26.5164	0.09122	458	56.5916	6.09279	0.21994
457	66.6	17.9561	0.09008	457	75.8891	6.50617	0.09075	457	73.6974	13.2033	0.07117	457	41.9907	26.3207	0.24371	457	69.4879	13.8765	0.09309	457	74.7752	10.1339	0.08028	457	59.4241	26.455	0.0924	457	56.3575	6.07941	0.22186
456	66.4971	17.9232	0.09104	456	75.7528	6.49796	0.09172	456	73.5807	13.1732	0.07183	456	41.7568	26.1726	0.24694	456	69.3395	13.871	0.09393	456	74.7264	10.1278	0.08057	456	59.3089	26.3828	0.09372	456	56.1253	6.05023	0.22372
455	66.389	17.8925	0.09197	455	75.6204	6.50103	0.09246	455	73.4676	13.1508	0.07249	455	41.5232	26.0012	0.25013	455	69.1933	13.8457	0.09486	455	74.6748	10.1098	0.08083	455	59.1848	26.3133	0.09498	455	55.8834	6.01837	0.22562
454	66.2785	17.8607	0.09289	454	75.485	6.48949	0.09332	454	73.3569	13.1159	0.07328	454	41.2862	25.8253	0.25359	454	69.0368	13.8165	0.09595	454	74.6226	10.1093	0.081	454	59.0632	26.2343	0.09625	454	55.6369	5.99155	0.22762
453	66.1643	17.8208	0.09387	453	75.3494	6.47792	0.09414	453	73.2459	13.0946	0.07402	453	41.0367	25.6604	0.25745	453	68.8809	13.7838	0.09713	453	74.5624	10.0962	0.08129	453	58.9474	26.1585	0.09758	453	55.3983	5.96847	0.22952
452	66.0486	17.7983	0.0949	452	75.2146	6.46121	0.09512	452	73.1286	13.0704	0.07488	452	40.7813	25.4968	0.26105	452	68.7233	13.7546	0.09815	452	74.5236	10.0929	0.08147	452	58.8227	26.0881	0.09904	452	55.1505	5.93358	0.23165
451	65.9321	17.7625	0.09588	451	75.0797	6.44354	0.09592	451	73.0151	13.0396	0.07572	451	40.5236	25.3554	0.26467	451	68.5578	13.7327	0.09931	451	74.4682	10.0806	0.08173	451	58.696	26.0291	0.10051	451	54.9003	5.90506	0.23382
450	65.8237	17.7313	0.09684	450	74.9431	6.4245	0.09676	450	72.8998	13.0152	0.07653	450	40.2568	25.1967	0.26861	450	68.3919	13.6966	0.10046	450	74.4141	10.0628	0.08185	450	58.5705	25.9572	0.10189	450	54.658	5.86146	0.23577
449	65.7071	17.6882	0.09773	449	74.8107	6.41503	0.09749	449	72.7859	12.9596	0.07745	449	39.9843	25.0145	0.27267	449	68.2197	13.662	0.10209	449	74.363	10.0566	0.08205	449	58.4322	25.8854	0.10341	449	54.4107	5.84637	0.23783
448	65.6042	17.6593	0.09865	448	74.6828	6.40719	0.09826	448	72.6742	12.9237	0.07833	448	39.7071	24.8323	0.27683	448	68.0415	13.6289	0.10326	448	74.3095	10.0707	0.08235	448	58.2903	25.7918	0.105	448	54.1608	5.81706	0.23997
447	65.4897	17.6289	0.09978	447	74.5511	6.39193	0.09916	447	72.5616	12.8885	0.07921	447	39.4193	24.6646	0.28124	447	67.863	13.5984	0.10472	447	74.2559	10.056	0.08281	447	58.1494	25.6854	0.10654	447	53.9054	5.79015	0.24212
446	65.3701	17.5909	0.10083	446	74.4272	6.38523	0.09987	446	72.4467	12.8553	0.08014	446	39.1257	24.4725	0.28556	446	67.6716	13.571	0.106	446	74.1969	10.05	0.08316	446	58.0027	25.5983	0.10816	446	53.6526	5.76727	0.24429
445	65.2512	17.5695	0.10184	445	74.2994	6.36625	0.10061	445	72.3266	12.8172	0.08101	445	38.8308	24.3001	0.29007	445	67.4808	13.5408	0.10752	445	74.1438	10.0461	0.08355	445	57.8562	25.5237	0.10981	445	53.3976	5.72763	0.24651
444	65.1322	17.5482	0.1027	444	74.1639	6.35769	0.10127	444	72.2036	12.7772	0.08202	444	38.5325	24.0943	0.29461	444	67.2952	13.5004	0.10887	444	74.0789	10.0366	0.08402	444	57.704	25.4383	0.11154	444	53.143	5.6895	0.24878
443	65.0236	17.5078	0.10375	443	74.0358	6.3454	0.10201	443	72.0753	12.7213	0.08306	443	38.2248	23.8959	0.29922	443	67.1009	13.458	0.11039	443	74.016	10.0304	0.0845	443	57.5456	25.3545	0.11329	443	52.8787	5.66959	0.25121
442	64.9124	17.4896	0.1047	442	73.9135	6.3279	0.10279	442	71.9506	12.6874	0.08398	442	37.9064	23.7237	0.30419	442	66.8926	13.4388	0.11199	442	73.939	10.0172	0.08513	442	57.3839	25.2699	0.11494	442	52.6135	5.65662	0.25353
441	64.8016	17.4615	0.10558	441	73.7969	6.31568	0.10352	441	71.8249	12.6516	0.08498	441	37.5838	23.5106	0.30927	441	66.686	13.4031	0.11347	441	73.8679	10.006	0.08559	441	57.2139	25.177	0.11671	441	52.35	5.61931	0.25596
440	64.6955	17.4332	0.10643	440	73.6811	6.31445	0.10421	440	71.6899	12.6304	0.08597	440	37.2618	23.2488	0.31426	440	66.4797	13.3515	0.11502	440	73.7927	10.0003	0.08616	440	57.043	25.0639	0.11862	440	52.0807	5.57755	0.25833
439	64.5803	17.4024	0.10717	439	73.5652	6.28854	0.10492	439	71.554	12.599	0.08697	439	36.9239	23.0147	0.31966	439	66.2661	13.3129	0.11677	439	73.7176	9.98519	0.08666	439	56.8686	24.9619	0.12057	439	51.8111	5.53946	0.26083
438	64.4829	17.3848	0.10795	438	73.445	6.28399	0.10574	438	71.4249	12.5475	0.08804	438	36.5832	22.7984	0.32457	438	66.0414	13.2714	0.11844	438	73.6402	9.9649	0.08725	438	56.6938	24.8477	0.12248	438	51.543	5.5253	0.26326
437	64.3756	17.3594	0.10875	437	73.3343	6.26626	0.10641	437	71.287	12.5148	0.08908	437	36.2348	22.5756	0.32968	437	65.8103	13.2347	0.12024	437	73.5574	9.95086	0.08794	437	56.5092	24.7394	0.1246	437	51.2712	5.5007	0.26585
436	64.2756	17.3506	0.10959	436	73.2177	6.27173	0.10705	436	71.1444	12.4827	0.0901	436	35.8773	22.3292	0.33533	436	65.5699	13.1895	0.12172	436	73.461	9.9326	0.08861	436	56.3322	24.6416	0.12642	436	50.9983	5.4688	0.26825
435	64.1747	17.3158	0.11039	435	73.1054	6.2595	0.1078	435	71.0047	12.4415	0.09116	435	35.5158	22.0838	0.34105	435	65.3266	13.1528	0.12367	435	73.3664	9.90736	0.08916	435	56.1436	24.5334	0.12869	435	50.7245	5.44718	0.2708
434	64.0731	17.2831	0.11108	434	72.9964	6.2324	0.1086	434	70.8668	12.3892	0.09215	434	35.1393	21.8139	0.34711	434	65.0826	13.0993	0.1257	434	73.2798	9.88706	0.08988	434	55.9544	24.4172	0.13085	434	50.4447	5.41412	0.27326
433	63.9676	17.2474	0.11182	433	72.8823	6.21263	0.10919	433	70.7181	12.3421	0.09332	433	34.7599	21.5382	0.35315	433	64.8308	13.0376	0.12768	433	73.1842	9.86375	0.09053	433	55.7606	24.2925	0.13299	433	50.1556	5.39035	0.27587
432	63.8768	17.2239	0.11241	432	72.7774	6.22531	0.10995	432	70.572	12.3118	0.09441	432	34.3646	21.2744	0.35927	432	64.5741	12.9793	0.12973	432	73.0985	9.84494	0.09117	432	55.5638	24.1787	0.1351	432	49.8642	5.37909	0.27872
431	63.7833	17.1766	0.11302	431	72.6674	6.21007	0.11054	431	70.4154	12.2661	0.09548	431	33.9612	20.9995	0.36585	431	64.3153	12.9191	0.13178	431	72.9891	9.80886	0.09191	431	55.3628	24.0547	0.13712	431	49.5724	5.33819	0.28152
430	63.6868	17.1613	0.11375	430	72.5513	6.18413	0.11131	430	70.2569	12.206	0.09664	430	33.5498	20.7187	0.37261	430	64.0464	12.8564	0.1341	430	72.8909	9.77271	0.09263	430	55.1596	23.9538	0.13912	430	49.2776	5.29818	0.28417
429	63.596	17.1476	0.11438	429	72.4415	6.16457	0.11209	429	70.0907	12.1718	0.09791	429	33.1214	20.414	0.37952	429	63.767	12.7913	0.13661	429	72.7888	9.73999	0.09344	429	54.9469	23.848	0.1414	429	48.9768	5.25082	0.28681
428	63.5075	17.1259	0.11504	428	72.3384	6.14101	0.1129	428	69.9272	12.1181	0.09914	428	32.6863	20.1059	0.3866	428	63.4819	12.7215	0.13879	428	72.676	9.71005	0.0944	428	54.7311	23.7422	0.14392	428	48.6754	5.20244	0.28966
427	63.4183	17.124	0.11577	427	72.2307	6.13819	0.11363	427	69.7617	12.059	0.10028	427	32.2439	19.8029	0.3942	427	63.1775	12.6409	0.14113	427	72.5649	9.67644	0.09519	427	54.5099	23.6037	0.14654	427	48.3675	5.1514	0.29259
426	63.329	17.1297	0.11648	426	72.1213	6.12701	0.11445	426	69.5931	12.0185	0.10158	426	31.7856	19.5062	0.40208	426	62.8822	12.5766	0.14332	426	72.443	9.64477	0.09603	426	54.2871	23.4664	0.14904	426	48.0544	5.11284	0.29553
425	63.2426	17.1273	0.11705	425	72.0184	6.1159	0.11514	425	69.415	11.9844	0.10303	425	31.3164	19.2181	0.41005	425	62.5768	12.4884	0.14574	425	72.3221	9.60904	0.097	425	54.0605	23.3041	0.15166	425	47.7395	5.08671	0.29835
424	63.1639	17.1317	0.11762	424	71.9066	6.11318	0.11597	424	69.2303	11.9422	0.10441	424	30.8364	18.9339	0.41843	424	62.2638	12.4286	0.14817	424	72.2058	9.58184	0.09786	424	53.8251	23.1516	0.15431	424	47.419	5.03427	0.30135
423	63.0805	17.1268	0.11809	423	71.7954	6.11009	0.11672	423	69.0447	11.8897	0.10581	423	30.3472	18.6171	0.42703	423	61.9283	12.3622	0.15065	423	72.08	9.54478	0.09881	423	53.5953	23.0264	0.15692	423	47.103	4.98869	0.30444
422	62.9939	17.1418	0.11895	422	71.696	6.08637	0.11741	422	68.8556	11.8453	0.10736	422	29.8392	18.3192	0.43603	422	61.5954	12.2969	0.15314	422	71.9537	9.51159	0.09973	422	53.358	22.8695	0.15962	422	46.7782	4.94015	0.3075
421	62.9176	17.1361	0.1196	421	71.5984	6.0475	0.11811	421	68.6636	11.793	0.10879	421	29.3239	17.9694	0.44544	421	61.2583	12.2047	0.15563	421	71.8294	9.47494	0.10051	421	53.1101	22.732	0.1625	421	46.4477	4.91238	0.31071
420	62.8427	17.1353	0.12034	420	71.4949	6.02831	0.11897	420	68.4718	11.7401	0.1102	420	28.7917	17.6382	0.45525	420	60.9069	12.1294	0.1585	420	71.6938	9.4334	0.10149	420	52.8683	22.5803	0.16542	420	46.1116	4.85854	0.31388
419	62.7647	17.1317	0.12096	419	71.3899	6.00254	0.11951	419	68.2711	11.6893	0.11169	419	28.246	17.3385	0.46526	419	60.5478	12.0507	0.1614	419	71.556	9.4124	0.10251	419	52.6143	22.4178	0.16837	419	45.7767	4.8298	0.31704
418	62.7032	17.1624	0.12171	418	71.291	5.98824	0.12023	418	68.0642	11.6401	0.11343	418	27.6917	17.0208	0.47567	418	60.1771	11.9749	0.16447	418	71.4195	9.35434	0.1035	418	52.3493	22.282	0.17141	418	45.4316	4.77848	0.32059
417	62.63	17.1633	0.12203	417	71.1867	5.96211	0.12103	417	67.8509	11.5832	0.11504	417	27.1248	16.7224	0.48653	417	59.8018	11.9149	0.16741	417	71.2679	9.30911	0.10459	417	52.0822	22.1582	0.17438	417	45.0807	4.73649	0.32418
416	62.5729	17.1674	0.12244	416	71.0845	5.94857	0.1217	416	67.6291	11.5442	0.1167	416	26.5413	16.4121	0.49805	416	59.4139	11.8305	0.1703	416	71.1132	9.27753	0.10568	416	51.8065	21.9903	0.17748	416	44.7312	4.73104	0.32781
415	62.5108	17.1783	0.12289	415	70.986	5.93293	0.1224	415	67.4129	11.4904	0.1184	415	25.954	16.0974	0.50968	415	59.0129	11.7609	0.17378	415	70.9626	9.22627	0.1069	415	51.5218	21.8078	0.18076	415	44.3707	4.69242	0.33165
414	62.4494	17.1784	0.12335	414	70.8912	5.90802	0.12302	414	67.1844	11.4544	0.12019	414	25.3575	15.7817	0.52164	414	58.6114	11.6846	0.1773	414	70.81	9.19101	0.10808	414	51.2393	21.6495	0.18422	414	44.0084	4.6634	0.33551
413	62.3887	17.1932	0.12371	413	70.787	5.87843	0.12376	413	66.9478	11.3681	0.12199	413	24.7563	15.4895	0.53372	413	58.2	11.6098	0.18106	413	70.6365	9.15665	0.10947	413	50.9531	21.4788	0.18761	413	43.6334	4.62571	0.33935
412	62.3302	17.1944	0.12399	412	70.6942	5.88538	0.12425	412	66.6985	11.3253	0.12384	412	24.1506	15.176	0.54612	412	57.764	11.532	0.18492	412	70.4689	9.09881	0.11066	412	50.6564	21.3219	0.19129	412	43.2605	4.61673	0.34319
411	62.2827	17.2086	0.12417	411	70.5967	5.85047	0.12482	411	66.4463	11.2573	0.12573	411	23.5333	14.8767	0.55918	411	57.334	11.4467	0.18878	411	70.298	9.04124	0.11191	411	50.354	21.1632	0.19496	411	42.8826	4.60315	0.34738
410	62.2346	17.2175	0.12435	410	70.4999	5.82415	0.12542	410	66.1794	11.1983	0.12774	410	22.9108	14.5812	0.57267	410	56.8865	11.3824	0.19295	410	70.1071	9.00552	0.11329	410	50.0458	21.0016	0.19852	410	42.5069	4.5848	0.35141
409	62.1878	17.2051	0.12451	409	70.4126	5.8126	0.12615	409	65.9126	11.1323	0.12966	409	22.2834	14.2864	0.58615	409	56.4309	11.2791	0.19707	409	69.9201	8.97068	0.11465	409	49.7208	20.8157	0.20238	409	42.1244	4.58241	0.35564
408	62.1429	17.2201	0.12487	408	70.3354	5.81798	0.1268	408	65.6448	11.0883	0.13178	408	21.6549	13.9573	0.60038	408	55.9552	11.2135	0.20136	408	69.7288	8.92893	0.11607	408	49.3913	20.643	0.20615	408	41.7401	4.54785	0.35974
407	62.0953	17.2225	0.12513	407	70.2365	5.79415	0.1276	407	65.3641	11.0256	0.13385	407	21.0279	13.669	0.6148	407	55.4774	11.1358	0.20561	407	69.5363	8.8797	0.1175	407	49.0501	20.4752	0.21021	407	41.3554	4.53832	0.36406
406	62.0532	17.2149	0.12541	406	70.1238	5.79238	0.12841	406	65.0795	10.9728	0.13608	406	20.3981	13.3593	0.62929	406	54.9844	11.044	0.20977	406	69.3459	8.81636	0.11881	406	48.7065	20.2956	0.21435	406	40.9613	4.52515	0.36824
405	62.0067	17.2258	0.12543	405	70.0288	5.79269	0.12909	405	64.7834	10.893	0.13833	405	19.7636	13.0942	0.64436	405	54.4787	10.9542	0.21448	405	69.1444	8.74379	0.12048	405	48.3496	20.1034	0.21844	405	40.5653	4.48422	0.37276
404	61.9723	17.221	0.12578	404	69.9258	5.79027	0.12981	404	64.4877	10.8269	0.14064	404	19.1356	12.8137	0.65946	404	53.962	10.8762	0.21878	404	68.9337	8.67527	0.12213	404	47.9758	19.9107	0.22255	404	40.1678	4.45721	0.37716
403	61.9164	17.2115	0.12603	403	69.8277	5.78954	0.13045	403	64.1822	10.761	0.143	403	18.5023	12.5259	0.67553	403	53.4262	10.7923	0.22323	403	68.7307	8.62784	0.12358	403	47.5954	19.7277	0.22723	403	39.7699	4.43028	0.38146
402	61.8811	17.1992	0.1262	402	69.7168	5.7841	0.13102	402	63.871	10.7017	0.14544	402	17.8754	12.2499	0.69195	402	52.8892	10.7096	0.22761	402	68.5136	8.55162	0.12511	402	47.2098	19.5334	0.23182	402	39.3676	4.39199	0.3859
401	61.8336	17.1778	0.12644	401	69.6174	5.76204	0.13175	401	63.5505	10.6577	0.14786	401	17.2556	11.9825	0.70839	401	52.3391	10.6449	0.23275	401	68.3005	8.46551	0.12665	401	46.8055	19.3422	0.23662	401	38.9543	4.38694	0.39061
400	61.783	17.1517	0.12669	400	69.5057	5.7689	0.13249	400	63.2229	10.5653	0.15053	400	16.639	11.7575	0.72516	400	51.7846	10.5395	0.2378	400	68.0932	8.41208	0.1284	400	46.399	19.1515	0.24131	400	38.5429	4.38327	0.39524
399	61.7348	17.1321	0.12706	399	69.3953	5.7842	0.13295	399	62.8848	10.4998	0.15321	399	16.0311	11.5264	0.74263	399	51.2146	10.4419	0.24282	399	67.8709	8.34684	0.13013	399	45.9754	18.9609	0.24612	399	38.1254	4.36633	0.39993
398	61.6961	17.1172	0.12726	398	69.283	5.75821	0.1339	398	62.5463	10.3879	0.15592	398	15.4274	11.3019	0.76008	398	50.6364	10.3481	0.24801	398	67.6487	8.24898	0.132	398	45.5389	18.7501	0.25117	398	37.7077	4.32971	0.40476
397	61.632	17.1017	0.1278	397	69.174	5.76443	0.13457	397	62.2053	10.323	0.1587	397	14.8382	11.0967	0.77805	397	50.0457	10.2548	0.25306	397	67.4176	8.19073	0.13373	397	45.0913	18.5398	0.25638	397	37.295	4.31942	0.40931
396	61.5739	17.0832	0.12838	396	69.052	5.73505	0.13547	396	61.8565	10.2217	0.16138	396	14.2562	10.8991	0.79633	396	49.4366	10.181	0.25875	396	67.1916	8.09838	0.1355	396	44.6305	18.3648	0.26203	396	36.8767	4.29073	0.41399
395	61.5098	17.0454	0.12878	395	68.9271	5.70888	0.13622	395	61.5044	10.1509	0.16434	395	13.6807	10.7201	0.81541	395	48.8235	10.087	0.26437	395	66.9597	8.03465	0.1374	395	44.1569	18.184	0.26781	395	36.4563	4.31071	0.41912
394	61.4421	17.0139	0.1295	394	68.7978	5.69787	0.13701	394	61.1469	10.0713	0.16726	394	13.123	10.5688	0.83454	394	48.2034	10.0084	0.27042	394	66.7182	7.96401	0.13935	394	43.6774	17.9703	0.27357	394	36.0348	4.28639	0.42416
393	61.3717	16.9868	0.13024	393	68.6585	5.66973	0.1378	393	60.7758	9.98389	0.17037	393	12.5763	10.4162	0.8542	393	47.566	9.92954	0.2765	393	66.4737	7.88484	0.14137	393	43.1852	17.7529	0.27958	393	35.6117	4.24943	0.42916
392	61.3087	16.9445	0.13079	392	68.5178	5.64478	0.13866	392	60.3931	9.88927	0.17329	392	12.0395	10.2417	0.8737	392	46.926	9.85292	0.28279	392	66.23	7.80944	0.14357	392	42.6759	17.5429	0.2858	392	35.1891	4.22796	0.4343
391	61.2445	16.9011	0.13152	391	68.3649	5.62783	0.13963	391	60.0149	9.79409	0.17659	391	11.5172	10.1216	0.89359	391	46.2758	9.7929	0.28924	391	65.9788	7.74609	0.14574	391	42.1493	17.3149	0.2924	391	34.7596	4.21013	0.43964
390	61.1676	16.8907	0.13248	390	68.2234	5.60311	0.14053	390	59.6324	9.72792	0.17975	390	11.0082	9.96529	0.91417	390	45.6165	9.72037	0.29582	390	65.7308	7.66118	0.14765	390	41.6176	17.0842	0.2989	390	34.3295	4.19535	0.44527
389	61.0876	16.8533	0.13347	389	68.0869	5.5936	0.14137	389	59.2495	9.64061	0.18293	389	10.5138	9.83684	0.93506	389	44.9316	9.64533	0.30305	389	65.4781	7.62059	0.14971	389	41.0729	16.8819	0.30565	389	33.9089	4.16952	0.45071
388	61.0095	16.8278	0.13457	388	67.9388	5.58689	0.14256	388	58.8569	9.54763	0.1863	388	10.03	9.73573	0.95619	388	44.2466	9.56921	0.31021	388	65.2171	7.54949	0.15193	388	40.5157	16.6383	0.31272	388	33.4789	4.13582	0.45608
387	60.9361	16.7816	0.13557	387	67.7702	5.57647	0.1436	387	58.4559	9.48948	0.18965	387	9.56043	9.59309	0.97768	387	43.5583	9.50724	0.31743	387	64.9539	7.46263	0.15389	387	39.9344	16.4444	0.32011	387	33.0518	4.13347	0.46162
386	60.8547	16.7575	0.13669	386	67.6085	5.56175	0.14455	386	58.0382	9.39618	0.19317	386	9.10467	9.45078	0.99962	386	42.8526	9.45238	0.32509	386	64.6911	7.38455	0.15614	386	39.3384	16.2483	0.32764	386	32.6209	4.1188	0.46728
385	60.7891	16.7108	0.1375	385	67.4432	5.55201	0.14576	385	57.6137	9.32199	0.19661	385	8.66993	9.36139	1.02119	385	42.1384	9.39776	0.33299	385	64.416	7.3066	0.15859	385	38.7289	16.0231	0.33547	385	32.1899	4.07569	0.47329
384	60.7155	16.6495	0.13844	384	67.2709	5.54256	0.14707	384	57.1829	9.24021	0.2003	384	8.2489	9.25604	1.04327	384	41.4091	9.34438	0.34041	384	64.1322	7.22353	0.16089	384	38.1062	15.7999	0.34364	384	31.7589	4.06167	0.47936
383	60.6254	16.5696	0.13904	383	67.0861	5.5063	0.14843	383	56.7451	9.15041	0.20418	383	7.84166	9.12584	1.06564	383	40.6772	9.26561	0.34844	383	63.8443	7.09642	0.16337	383	37.4682	15.563	0.35173	383	31.3272	4.05868	0.48551
382	60.5511	16.5139	0.14017	382	66.9024	5.49291	0.14974	382	56.3034	9.09496	0.20782	382	7.45166	9.07815	1.08804	382	39.9285	9.18685	0.35706	382	63.5475	7.0068	0.16566	382	36.8124	15.3147	0.36046	382	30.8947	4.05722	0.49152
381	60.4612	16.4451	0.14125	381	66.7238	5.48516	0.15098	381	55.8646	9.02338	0.2118	381	7.07842	8.99959	1.1106	381	39.1783	9.11732	0.36577	381	63.2585	6.92852	0.16806	381	36.141	15.0645	0.36971	381	30.4581	4.0314	0.49786
380	60.3638	16.3904	0.14215	380	66.5279	5.47569	0.15241	380	55.4061	8.94751	0.21584	380	6.7229	8.93028	1.13315	380	38.4214	9.04651	0.3746	380	62.95	6.83664	0.17054	380	35.4571	14.8181	0.37938	380	30.0254	4.00402	0.50442
379	60.2829	16.3155	0.14318	379	66.3347	5.44707	0.15392	379	54.9286	8.87386	0.21995	379	6.37824	8.8413	1.1566	379	37.6544	9.00955	0.38382	379	62.6407	6.74893	0.17304	379	34.7493	14.5729	0.3893	379	29.588	4.03923	0.51085
378	60.2043	16.2123	0.14408	378	66.1421	5.42183	0.15532	378	54.4386	8.84514	0.2241	378	6.05169	8.79594	1.17952	378	36.871	8.93924	0.39316	378	62.3431	6.62953	0.17531	378	34.0207	14.2708	0.39976	378	29.1617	4.01505	0.51739
377	60.1066	16.1333	0.14488	377	65.9373	5.41442	0.15698	377	53.9519	8.7127	0.22833	377	5.73756	8.73132	1.20294	377	36.0883	8.85346	0.40281	377	62.015	6.5404	0.178	377	33.267	14.0091	0.41052	377	28.7323	3.97502	0.52412
376	60.0013	16.0515	0.14598	376	65.7233	5.40087	0.15859	376	53.451	8.61206	0.23278	376	5.44127	8.66336	1.22605	376	35.2926	8.81042	0.41281	376	61.6973	6.4396	0.18044	376	32.4896	13.7814	0.42162	376	28.3032	3.96874	0.53098
375	59.8935	15.954	0.14699	375	65.511	5.39224	0.16015	375	52.9435	8.46784	0.23727	375	5.16133	8.6612	1.24916	375	34.5022	8.75439	0.42268	375	61.3757	6.32663	0.18303	375	31.6855	13.4987	0.43365	375	27.8712	4.00102	0.53782
374	59.7851	15.9115	0.14834	374	65.3054	5.34623	0.16167	374	52.4345	8.33457	0.24192	374	4.89234	8.64502	1.27321	374	33.6921	8.64554	0.43308	374	61.0516	6.2381	0.18565	374	30.8507	13.2307	0.44607	374	27.44	3.98753	0.54456
373	59.6778	15.8359	0.14917	373	65.0911	5.31597	0.16323	373	51.8987	8.26254	0.24633	373	4.63666	8.65593	1.29685	373	32.8797	8.6017	0.4436	373	60.7062	6.16031	0.18857	373	29.9928	12.9197	0.45925	373	27.0035	4.00155	0.55163
372	59.5761	15.7941	0.15019	372	64.8716	5.29475	0.16467	372	51.3517	8.20688	0.25166	372	4.39767	8.64025	1.31943	372	32.0687	8.53584	0.45458	372	60.3579	6.08842	0.19135	372	29.106	12.6521	0.47323	372	26.5637	3.93094	0.55889
371	59.46	15.7304	0.15128	371	64.6621	5.22584	0.16618	371	50.7982	8.14472	0.25677	371	4.17022	8.59746	1.34229	371	31.2537	8.4928	0.46584	371	59.9977	5.98831	0.1945	371	28.1846	12.3589	0.4879	371	26.1236	3.91109	0.5664
370	59.3493	15.7086	0.15277	370	64.4471	5.17938	0.16779	370	50.2434	8.0584	0.26247	370	3.9549	8.57352	1.36551	370	30.4401	8.42345	0.47753	370	59.6352	5.91073	0.19766	370	27.2332	12.0887	0.5037	370	25.6849	3.88582	0.57373
369	59.2244	15.5908	0.15397	369	64.2435	5.16928	0.16915	369	49.6666	7.94823	0.26802	369	3.75268	8.54607	1.38794	369	29.6184	8.39703	0.48992	369	59.2808	5.8748	0.20054	369	26.2583	11.7945	0.52068	369	25.2405	3.83524	0.58109
368	59.1113	15.5081	0.15511	368	64.0298	5.15484	0.17067	368	49.0807	7.83299	0.27355	368	3.56809	8.55765	1.40941	368	28.7991	8.31551	0.50216	368	58.9042	5.76019	0.20369	368	25.2488	11.4801	0.53866	368	24.7871	3.84556	0.58911
367	58.9841	15.4457	0.15631	367	63.8104	5.15026	0.17233	367	48.4808	7.72492	0.2792	367	3.39511	8.55795	1.4305	367	27.9614	8.20258	0.51497	367	58.5251	5.71868	0.20695	367	24.2085	11.1158	0.55786	367	24.3407	3.80424	0.597
366	58.843	15.3802	0.15776	366	63.6148	5.10295	0.17377	366	47.8537	7.61451	0.28464	366	3.23748	8.60259	1.45051	366	27.1133	8.18191	0.52837	366	58.1882	5.63401	0.20982	366	23.15	10.8373	0.57819	366	23.878	3.8213	0.6051
365	58.7248	15.284	0.15936	365	63.4314	5.06831	0.1751	365	47.2367	7.49008	0.29064	365	3.0828	8.62852	1.47186	365	26.2966	8.11948	0.54132	365	57.8066	5.59864	0.21332	365	22.0658	10.5278	0.59987	365	23.4098	3.80073	0.61374
364	58.6052	15.1883	0.16048	364	63.2153	4.99459	0.17674	364	46.5958	7.34511	0.29803	364	2.94289	8.56026	1.4921	364	25.4924	8.06848	0.55502	364	57.3856	5.49206	0.21687	364	20.9389	10.2224	0.62529	364	22.9667	3.70573	0.62194
363	58.4539	15.115	0.16201	363	62.9861	4.97716	0.17827	363	45.9437	7.29108	0.30523	363	2.8111	8.54859	1.51217	363	24.6721	8.01664	0.56946	363	57.0081	5.43038	0.22004	363	19.8147	9.95106	0.65027	363	22.501	3.72365	0.63076
362	58.2963	15.0305	0.16352	362	62.747	4.96441	0.17977	362	45.2526	7.21803	0.31256	362	2.69507	8.57688	1.52958	362	23.8749	7.9396	0.58458	362	56.5809	5.38224	0.22396	362	18.6664	9.65693	0.6789	362	22.0205	3.7224	0.63982
361	58.108	14.8995	0.16494	361	62.5013	4.95224	0.1817	361	44.5924	7.12118	0.32006	361	2.59541	8.59122	1.54455	361	23.11	7.88846	0.59941	361	56.1419	5.30326	0.22783	361	17.5106	9.40908	0.71011	361	21.5454	3.65919	0.64928
360	57.9391	14.8139	0.16666	360	62.2385	4.91135	0.1838	360	43.9022	7.03228	0.32787	360	2.48931	8.66175	1.56256	360	22.3608	7.90792	0.61586	360	55.6833	5.23428	0.23167	360	16.3566	9.14057	0.74314	360	21.0594	3.58886	0.65892
359	57.7058	14.7111	0.16868	359	61.9763	4.91016	0.18572	359	43.1836	6.92259	0.33543	359	2.3919	8.6586	1.57993	359	21.6161	7.81555	0.63239	359	55.2275	5.14896	0.23555	359	15.2179	8.86853	0.77353	359	20.5721	3.57179	0.66944
358	57.4934	14.6564	0.17058	358	61.6771	4.87897	0.18811	358	42.4949	6.84523	0.34293	358	2.30632	8.69285	1.59554	358	20.8985	7.78599	0.648	358	54.7685	5.05532	0.23965	358	14.0551	8.63206	0.81761	358	20.0738	3.52704	0.67992
357	57.2756	14.5438	0.17268	357	61.4063	4.85636	0.19031	357	41.7863	6.72687	0.35074	357	2.23819	8.68573	1.60817	357	20.1675	7.73417	0.66373	357	54.3282	4.97891	0.24329	357	12.9376	8.32031	0.85534	357	19.5464	3.45817	0.6917
356	57.0039	14.4935	0.17553	356	61.1429	4.85559	0.19223	356	40.9661	6.6213	0.35824	356	2.17672	8.76113	1.61988	356	19.4233	7.69833	0.67962	356	53.8641	4.94033	0.24689	356	11.8409	8.03637	0.89807	356	19.0279	3.41254	0.70367
355	56.7536	14.3995	0.17805	355	60.8368	4.80949	0.19445	355	40.1759	6.50776	0.36623	355	2.11848	8.78005	1.63145	355	18.7509	7.68786	0.69492	355	53.3798	4.88072	0.2515	355	10.761	7.82386	0.9497	355	18.5049	3.38692	0.71551
354	56.489	14.3091	0.18056	354	60.5468	4.74311	0.19652	354	39.3779	6.43104	0.37479	354	2.07316	8.80299	1.64026	354	18.082	7.6702	0.70999	354	52.9097	4.78826	0.25534	354	9.71917	7.57964	1.00453	354	17.9604	3.39771	0.72884
353	56.2231	14.2134	0.1831	353	60.2355	4.70389	0.1989	353	38.591	6.34711	0.38325	353	2.02627	8.84493	1.64949	353	17.483	7.65557	0.72395	353	52.4264	4.69763	0.25955	353	8.72846	7.3546	1.05315	353	17.4232	3.36922	0.74195
352	55.9433	14.1279	0.18591	352	59.9351	4.67318	0.20139	352	37.7956	6.27681	0.39231	352	1.99579	8.88379	1.65575	352	16.9499	7.61514	0.73916	352	51.9283	4.6576	0.26393	352	7.78573	7.11974	1.10917	352	16.878	3.34349	0.75577
351	55.6627	14.0267	0.1887	351	59.6266	4.64905	0.2042	351	37.0447	6.25001	0.40132	351	1.96302	8.91905	1.66385	351	16.3916	7.55888	0.75338	351	51.4284	4.57164	0.2687	351	6.89683	6.92795	1.16845	351	16.3187	3.26598	0.77103
350	55.3508	13.961	0.19156	350	59.3072	4.64484	0.20633	350	36.2786	6.214	0.41123	350	1.93269	8.93982	1.67083	350	15.8401	7.50004	0.76979	350	50.9439	4.55102	0.27274	350	6.06884	6.76717	1.21509	350	15.7507	3.25825	0.78659
349	55.044	13.8526	0.19451	349	59.0067	4.66176	0.20858	349	35.4992	6.14696	0.42046	349	1.90084	9.00488	1.67812	349	15.326	7.46765	0.7867	349	50.4479	4.46256	0.27714	349	5.29077	6.54556	1.28422	349	15.1737	3.23168	0.80327
348	54.7607	13.8042	0.19761	348	58.7268	4.69557	0.21061	348	34.7715	6.0865	0.43078	348	1.8851	8.99499	1.68152	348	14.8267	7.44023	0.80017	348	49.945	4.41709	0.28161	348	4.57421	6.38444	1.34919	348	14.5941	3.15375	0.82096
347	54.4543	13.7081	0.20053	347	58.445	4.67401	0.2129	347	34.0082	5.94118	0.44131	347	1.86413	9.05479	1.68634	347	14.3527	7.41025	0.81594	347	49.4763	4.32826	0.28594	347	3.91839	6.20481	1.42724	347	14.0227	3.09379	0.83912
346	54.1512	13.6436	0.20351	346	58.1477	4.67046	0.21516	346	33.2273	5.85411	0.45144	346	1.84602	9.07009	1.69142	346	13.8973	7.369	0.82664	346	49.007	4.26887	0.2904	346	3.31998	6.03205	1.51602	346	13.4294	3.00139	0.8593
345	53.873	13.5624	0.20599	345	57.8556	4.66608	0.21747	345	32.4515	5.79385	0.46256	345	1.83124	9.13903	1.69495	345	13.4487	7.41657	0.8345	345	48.5765	4.21555	0.29437	345	2.78816	5.8756	1.59624	345	12.8484	2.94613	0.87912
344	53.6082	13.5075	0.2084	344	57.5457	4.63491	0.21984	344	31.6798	5.70306	0.47403	344	1.82295	9.13736	1.69739	344	13.021	7.41333	0.84727	344	48.1243	4.21959	0.29874	344	2.3241	5.72026	1.65553	344	12.2769	2.93071	0.89983
343	53.2999	13.4193	0.21099	343	57.2571	4.59746	0.22193	343	30.9214	5.67321	0.48609	343	1.81966	9.15675	1.69784	343	12.621	7.3609	0.86111	343	47.6876	4.25326	0.30276	343	1.90465	5.59757	1.75217	343	11.6974	2.85319	0.92206
342	53.0081	13.3486	0.21393	342	56.9591	4.57021	0.22437	342	30.1215	5.59713	0.49531	342	1.81416	9.14798	1.6994	342	12.2424	7.37416	0.87458	342	47.2628	4.1489	0.30662	342	1.55553	5.47584	1.82116	342	11.1254	2.87086	0.94463
341	52.716	13.2846	0.21671	341	56.6621	4.52944	0.22688	341	29.3591	5.53202	0.50846	341	1.81575	9.14585	1.69938	341	11.8866	7.34073	0.88801	341	46.8452	4.10818	0.31103	341	1.25298	5.33785	1.90612	341	10.5643	2.87394	0.96776
340	52.4375	13.2204	0.21953	340	56.3686	4.51368	0.2294	340	28.5584	5.42065	0.51878	340	1.8195	9.19584	1.69866	340	11.5406	7.32954	0.90163	340	46.4416	4.10615	0.31514	340	0.99113	5.25895	2.00476	340	9.99903	2.83443	0.99313
339	52.1937	13.1458	0.22177	339	56.0804	4.5034	0.23175	339	27.7579	5.37917	0.5298	339	1.82178	9.21591	1.69793	339	11.2129	7.30489	0.91625	339	46.0467	4.0027	0.31892	339	0.77718	5.16062	2.10391	339	9.45174	2.81033	1.01837
338	51.9106	13.0753	0.22485	338	55.7987	4.41969	0.23365	338	26.9921	5.34273	0.54493	338	1.83014	9.24516	1.69577	338	10.9249	7.28247	0.93005	338	45.6916	3.95106	0.3227	338	0.6017	5.04262	2.19924	338	8.91637	2.77895	1.04506
337	51.6368	13.053	0.2273	337	55.5023	4.39772	0.23608	337	26.2107	5.2755	0.55728	337	1.82696	9.25967	1.69651	337	10.6439	7.26365	0.94441	337	45.3277	3.91011	0.32632	337	0.47016	4.96331	2.27005	337	8.39914	2.73699	1.07151
336	51.4028	12.9984	0.22979	336	55.2031	4.3201	0.23823	336	25.4254	5.24552	0.57031	336	1.82828	9.24482	1.69585	336	10.3557	7.27174	0.95788	336	44.9819	3.86262	0.33014	336	0.36019	4.91638	2.35497	336	7.89823	2.6986	1.0984
335	51.171	12.94	0.23161	335	54.9031	4.31973	0.24023	335	24.6315	5.25008	0.58634	335	1.83245	9.23127	1.69464	335	10.06	7.24789	0.97025	335	44.66	3.87458	0.33303	335	0.27745	4.8408	2.43045	335	7.41635	2.71048	1.12634
334	50.953	12.9079	0.23371	334	54.5823	4.28432	0.2429	334	23.9793	5.23418	0.6004	334	1.83559	9.21262	1.69399	334	9.75643	7.23813	0.98217	334	44.335	3.86934	0.33662	334	0.22295	4.75287	2.48897	334	6.95395	2.66687	1.15504
333	50.7233	12.8859	0.23577	333	54.2543	4.25272	0.2456	333	23.1778	5.21482	0.61411	333	1.83157	9.17787	1.69518	333	9.46466	7.24624	0.99416	333	44.0329	3.79754	0.33987	333	0.18252	4.65925	2.54961	333	6.51883	2.6802	1.18332
332	50.5251	12.8456	0.23783	332	53.9236	4.25372	0.24834	332	22.4783	5.17346	0.62914	332	1.83154	9.11447	1.6951	332	9.19365	7.22768	1.00788	332	43.7193	3.76093	0.34322	332	0.15947	4.6299	2.59744	332	6.09794	2.70193	1.21134
331	50.3441	12.843	0.23924	331	53.5597	4.22529	0.25144	331	21.7957	5.15484	0.64387	331	1.82097	9.16457	1.69741	331	8.96234	7.19929	1.01926	331	43.3537	3.70833	0.34687	331	0.14216	4.58534	2.63582	331	5.72484	2.70042	1.23799
330	50.1482	12.7926	0.24085	330	53.1786	4.23189	0.25474	330	20.955	5.15065	0.65919	330	1.81273	9.14924	1.69939	330	8.68075	7.18096	1.03157	330	42.9961	3.70199	0.35001	330	0.12374	4.60143	2.67098	330	5.3775	2.71092	1.26464
329	49.9518	12.7285	0.24254	329	52.7935	4.22036	0.25817	329	20.251	5.08155	0.67592	329	1.81251	9.13322	1.69951	329	8.39415	7.18006	1.04425	329	42.6697	3.67596	0.35396	329	0.12526	4.59286	2.70779	329	5.02691	2.67069	1.29135
328	49.7603	12.6623	0.24409	328	52.4061	4.20796	0.26169	328	19.5328	5.06077	0.6929	328	1.80911	9.10919	1.70046	328	8.12882	7.15509	1.05566	328	42.2946	3.61208	0.35779	328	0.12189	4.5866	2.73157	328	4.71389	2.69252	1.31783
327	49.5423	12.5929	0.24584	327	51.9957	4.1776	0.26558	327	18.7627	5.04519	0.71041	327	1.79915	9.13919	1.70292	327	7.84466	7.19252	1.07083	327	41.9242	3.5631	0.36134	327	0.12582	4.57804	2.7512	327	4.42188	2.68949	1.34507
326	49.3617	12.555	0.24778	326	51.5401	4.16587	0.26934	326	18.0375	5.01548	0.72813	326	1.78312	9.18392	1.70687	326	7.5352	7.19253	1.08027	326	41.5484	3.5035	0.36561	326	0.1374	4.58042	2.76395	326	4.14416	2.66914	1.37172
325	49.1147	12.486	0.25015	325	51.0943	4.14439	0.27359	325	17.3326	5.02198	0.7467	325	1.77199	9.24749	1.71011	325	7.20406	7.19736	1.0929	325	41.1653	3.43116	0.36992	325	0.13957	4.51839	2.78054	325	3.89169	2.64826	1.39824
324	48.9505	12.3899	0.2516	324	50.6369	4.06376	0.27773	324	16.6287	5.00741	0.76506	324	1.77351	9.27947	1.70999	324	6.88199	7.20379	1.10951	324	40.7766	3.34575	0.37438	324	0.13083	4.51198	2.78918	324	3.66278	2.63335	1.42187
323	48.7752	12.3519	0.25341	323	50.1947	4.05132	0.28186	323	15.9012	5.00758	0.78354	323	1.77001	9.33671	1.71131	323	6.53593	7.18556	1.13214	323	40.3735	3.23479	0.37866	323	0.15465	4.49104	2.78351	323	3.44207	2.63304	1.44715
322	48.5622	12.2864	0.25566	322	49.7241	4.03139	0.28566	322	15.1687	5.01509	0.80303	322	1.76152	9.40903	1.7137	322	6.21119	7.16894	1.15342	322	39.9085	3.20526	0.38352	322	0.16128	4.46703	2.77422	322	3.25999	2.63478	1.47009
321	48.3877	12.2451	0.25721	321	49.2024	3.95147	0.2905	321	14.5261	5.00845	0.82172	321	1.75499	9.40384	1.71523	321	5.92486	7.15988	1.17809	321	39.4262	3.15359	0.38904	321	0.1748	4.46637	2.74765	321	3.09258	2.62909	1.49144
320	48.1928	12.1901	0.25904	320	48.7176	3.92303	0.29497	320	13.8914	5.01471	0.84127	320	1.74648	9.39795	1.7176	320	5.59181	7.1444	1.20683	320	38.9379	3.11156	0.39475	320	0.1919	4.44301	2.72982	320	2.93137	2.61769	1.51388
319	48.0145	12.122	0.26094	319	48.1928	3.90061	0.29977	319	13.2889	4.99359	0.86095	319	1.73112	9.43244	1.72176	319	5.31219	7.1685	1.2412	319	38.4085	3.00041	0.40115	319	0.21676	4.39467	2.69329	319	2.80239	2.64275	1.53278
318	47.8137	12.1095	0.26309	318	47.6665	3.87917	0.30472	318	12.7084	4.95057	0.87956	318	1.72255	9.48527	1.72382	318	4.99527	7.11245	1.27721	318	37.8568	2.95018	0.40779	318	0.22238	4.38732	2.68156	318	2.66735	2.63744	1.55488
317	47.6439	12.1073	0.26511	317	47.1432	3.87505	0.3094	317	12.1564	4.85951	0.89849	317	1.70537	9.47223	1.7284	317	4.61234	7.092	1.31168	317	37.2943	2.91428	0.4146	317	0.2338	4.46317	2.65914	317	2.53845	2.67409	1.57644
316	47.4599	12.0191	0.26714	316	46.6285	3.88453	0.31398	316	11.616	4.8555	0.91886	316	1.69199	9.52735	1.73112	316	4.26169	7.12986	1.34748	316	36.7197	2.86724	0.42136	316	0.24942	4.48617	2.62049	316	2.4206	2.70891	1.59715
315	47.2876	11.976	0.26952	315	46.0924	3.85798	0.3192	315	11.1069	4.81682	0.93937	315	1.67941	9.58654	1.7338	315	3.93216	7.11361	1.38945	315	36.1053	2.77381	0.42916	315	0.24559	4.43458	2.62749	315	2.32147	2.72702	1.61623
314	47.1176	11.9228	0.27176	314	45.5545	3.81709	0.32463	314	10.6337	4.85623	0.96049	314	1.68271	9.57843	1.73216	314	3.59092	7.10745	1.43472	314	35.4884	2.74539	0.43728	314	0.24766	4.47439	2.61935	314	2.23225	2.71381	1.63467
313	46.9311	11.8425	0.27376	313	45.0097	3.80022	0.33009	313	10.1311	4.84133	0.97881	313	1.67154	9.54336	1.73446	313	3.2634	7.13219	1.48358	313	34.8687	2.66488	0.44549	313	0.24902	4.45245	2.61439	313	2.14729	2.71993	1.65193
312	46.7657	11.7501	0.27568	312	44.4546	3.81742	0.33554	312	9.66402	4.82499	0.99709	312	1.66182	9.54188	1.73672	312	2.93819	7.1098	1.52803	312	34.2117	2.59453	0.45457	312	0.25328	4.51727	2.60115	312	2.05883	2.72862	1.66936
311	46.6147	11.6545	0.27765	311	43.8918	3.83187	0.34174	311	9.22155	4.7825	1.01697	311	1.65809	9.55609	1.73684	311	2.62923	7.13208	1.56956	311	33.5455	2.52738	0.46369	311	0.25633	4.56931	2.58921	311	1.99401	2.82212	1.68552
310	46.4378	11.581	0.27973	310	43.3433	3.82191	0.34719	310	8.81838	4.69775	1.0359	310	1.65372	9.59035	1.73736	310	2.35116	7.12591	1.62178	310	32.8434	2.49067	0.47369	310	0.26448	4.58951	2.56055	310	1.92167	2.80803	1.70277
309	46.2088	11.4652	0.28251	309	42.8098	3.82405	0.35277	309	8.43511	4.63682	1.05424	309	1.65887	9.58004	1.7353	309	2.09218	7.05509	1.67457	309	32.1494	2.40978	0.48329	309	0.25721	4.59043	2.58744	309	1.84787	2.7927	1.71921
308	45.9997	11.3575	0.28512	308	42.255	3.81919	0.35909	308	8.03611	4.61892	1.07224	308	1.65118	9.61229	1.73741	308	1.84898	6.97681	1.72317	308	31.4456	2.32093	0.49341	308	0.2604	4.61969	2.57899	308	1.7864	2.79906	1.7336
307	45.7714	11.269	0.28775	307	41.711	3.79668	0.36465	307	7.70081	4.60347	1.09053	307	1.65415	9.63176	1.73654	307	1.62702	6.95038	1.78067	307	30.7553	2.30063	0.50349	307	0.2484	4.64142	2.61312	307	1.71911	2.76866	1.75096
306	45.5537	11.138	0.29032	306	41.1762	3.7734	0.36997	306	7.34097	4.59582	1.10758	306	1.65615	9.67187	1.73526	306	1.4272	6.99391	1.82933	306	30.0629	2.158	0.51409	306	0.24543	4.73073	2.62041	306	1.66068	2.79672	1.76548
305	45.3031	11.0139	0.29282	305	40.6489	3.74856	0.37534	305	7.07192	4.6122	1.12541	305	1.65263	9.66969	1.73592	305	1.25567	6.95385	1.88684	305	29.3718	2.08788	0.52427	305	0.24041	4.70543	2.63209	305	1.61457	2.78188	1.77775
304	45.0088	10.893	0.29613	304	40.1118	3.74968	0.38069	304	6.82562	4.58853	1.1427	304	1.64889	9.65825	1.73713	304	1.1105	6.95318	1.93965	304	28.6832	1.99709	0.53522	304	0.23394	4.73972	2.64394	304	1.56263	2.70939	1.791
303	44.7452	10.7722	0.29931	303	39.5594	3.78869	0.38622	303	6.55477	4.64302	1.15871	303	1.64486	9.73874	1.73776	303	0.97013	6.96122	1.99262	303	27.9855	1.96687	0.54588	303	0.23948	4.81749	2.6361	303	1.51418	2.74424	1.80449
302	44.4794	10.6532	0.30256	302	39.0254	3.74092	0.39186	302	6.33978	4.62194	1.17478	302	1.64429	9.79577	1.7377	302	0.83261	6.95024	2.04232	302	27.3426	1.88314	0.55676	302	0.22806	4.84004	2.66142	302	1.46287	2.68894	1.82081
301	44.1829	10.555	0.30574	301	38.526	3.68898	0.39732	301	6.15918	4.60659	1.18964	301	1.64605	9.83858	1.73762	301	0.72671	6.99974	2.10484	301	26.7139	1.80787	0.56693	301	0.22271	4.86675	2.66995	301	1.41121	2.61056	1.83763
300	43.8708	10.4639	0.30943	300	38.0052	3.68906	0.40349	300	6.03828	4.59384	1.20437	300	1.6456	9.80417	1.73784	300	0.63939	6.97845	2.16796	300	26.0916	1.74554	0.5777	300	0.22415	4.85561	2.66987	300	1.37139	2.6155	1.84979
299	43.5504	10.3767	0.31324	299	37.5093	3.65805	0.40893	299	5.78157	4.57017	1.21826	299	1.64553	9.78036	1.7378	299	0.58152	6.93676	2.22321	299	25.4961	1.70723	0.58753	299	0.22262	4.83572	2.67518	299	1.33118	2.64281	1.86378
298	43.2514	10.3161	0.31685	298	37.0241	3.6146	0.41442	298	5.68276	4.59515	1.23141	298	1.6491	9.8559	1.73687	298	0.52485	7.01731	2.26666	298	24.9196	1.63446	0.59724	298	0.22523	4.87224	2.67152	298	1.28977	2.64507	1.8785
297	42.9262	10.2129	0.32032	297	36.5804	3.59747	0.42	297	5.48906	4.57492	1.24255	297	1.64809	9.87493	1.73739	297	0.48124	6.95566	2.30143	297	24.3936	1.58324	0.60628	297	0.22686	4.87738	2.66976	297	1.25122	2.61753	1.89335
296	42.604	10.123	0.32442	296	36.1439	3.5629	0.42538	296	5.2783	4.62335	1.25216	296	1.65033	9.9024	1.73721	296	0.42997	6.99105	2.33064	296	23.8946	1.52914	0.6156	296	0.21871	4.95726	2.68184	296	1.21127	2.6621	1.908
295	42.2745	10.0183	0.32849	295	35.7252	3.52447	0.43037	295	5.23568	4.64378	1.26375	295	1.6586	9.84195	1.73533	295	0.40068	6.9365	2.35873	295	23.4253	1.47942	0.62469	295	0.21769	4.9906	2.68461	295	1.1724	2.75601	1.92194
294	41.9326	9.93976	0.33246	294	35.3317	3.53536	0.4353	294	5.09382	4.73752	1.27107	294	1.65938	9.83191	1.73503	294	0.3765	6.90165	2.37788	294	23.0061	1.41065	0.63218	294	0.22434	4.98358	2.67363	294	1.13367	2.7193	1.93668
293	41.5879	9.87545	0.33666	293	34.9532	3.54054	0.43989	293	4.97131	4.7535	1.27831	293	1.66522	9.94561	1.73324	293	0.35173	6.84535	2.3916	293	22.6003	1.43262	0.64021	293	0.22572	5.04069	2.67056	293	1.09518	2.66278	1.95161
292	41.268	9.78384	0.34049	292	34.5999	3.53156	0.44452	292	4.94634	4.74476	1.28342	292	1.67525	10.0033	1.73082	292	0.34423	6.82352	2.3992	292	22.2568	1.39238	0.64715	292	0.22103	5.06432	2.67301	292	1.06467	2.65326	1.96389
291	40.9321	9.70636	0.34438	291	34.2996	3.57689	0.44871	291	4.86833	4.75246	1.29007	291	1.67609	10.0545	1.73086	291	0.34286	6.79498	2.40892	291	21.9352	1.32222	0.65313	291	0.22453	5.12975	2.6653	291	1.043	2.65112	1.97291
290	40.6398	9.67549	0.34774	290	34.0126	3.57044	0.4522	290	4.79275	4.72533	1.29249	290	1.69291	10.0741	1.72698	290	0.34143	6.81282	2.41301	290	21.6609	1.33235	0.65849	290	0.23755	5.14616	2.6438	290	1.02336	2.67024	1.98166
289	40.3385	9.62213	0.35134	289	33.7447	3.60029	0.45584	289	4.74932	4.70152	1.29548	289	1.69894	10.0924	1.72575	289	0.33876	6.85156	2.40426	289	21.418	1.29627	0.66307	289	0.24575	5.12915	2.62697	289	0.99619	2.64475	1.99201
288	40.029	9.60464	0.35465	288	33.5202	3.55492	0.45863	288	4.71062	4.71897	1.29802	288	1.71228	10.051	1.72239	288	0.33297	6.81718	2.40373	288	21.1983	1.3387	0.66717	288	0.25792	5.13243	2.6039	288	0.97256	2.58672	2.00248
287	39.7561	9.55905	0.35783	287	33.3159	3.50018	0.4612	287	4.63449	4.70917	1.29584	287	1.72349	10.0556	1.71993	287	0.33654	6.84135	2.39965	287	21.0229	1.30454	0.67082	287	0.26551	5.12697	2.58606	287	0.95793	2.5962	2.00859
286	39.4897	9.54741	0.36083	286	33.1677	3.47519	0.46334	286	4.65912	4.77229	1.29506	286	1.73067	10.0808	1.71833	286	0.34243	6.86363	2.38995	286	20.8722	1.34428	0.67402	286	0.26846	5.15235	2.5823	286	0.93905	2.61577	2.01593
285	39.2583	9.52231	0.3635	285	33.0403	3.47672	0.46512	285	4.658	4.79893	1.29272	285	1.74391	10.1018	1.71486	285	0.36159	6.8806	2.37447	285	20.7729	1.35321	0.67609	285	0.28245	5.17757	2.55713	285	0.92283	2.6642	2.02325
284	39.0406	9.49764	0.36599	284	32.9488	3.46338	0.46655	284	4.68548	4.77345	1.28635	284	1.75367	10.0561	1.71173	284	0.37831	6.8049	2.35538	284	20.6788	1.37369	0.67793	284	0.28617	5.18276	2.55146	284	0.90072	2.68099	2.03233
283	38.8633	9.44602	0.36839	283	32.9098	3.4331	0.46718	283	4.73808	4.79221	1.28072	283	1.76589	10.0596	1.70907	283	0.38889	6.75331	2.35001	283	20.6276	1.36092	0.67901	283	0.29775	5.18712	2.5287	283	0.88532	2.68097	2.03964
282	38.6805	9.44234	0.3704	282	32.9099	3.44311	0.46749	282	4.81753	4.79446	1.27484	282	1.77874	10.0038	1.70585	282	0.40824	6.74252	2.34777	282	20.6134	1.30478	0.67951	282	0.30653	5.17535	2.5103	282	0.87412	2.75369	2.04485
281	38.551	9.43688	0.37193	281	32.9389	3.42949	0.4672	281	4.92497	4.86121	1.26703	281	1.79024	10.0313	1.70265	281	0.42813	6.72032	2.35196	281	20.6018	1.37304	0.67982	281	0.30653	5.18758	2.51356	281	0.87165	2.73778	2.04658
280	38.4396	9.4389	0.37298	280	33.0351	3.43226	0.46631	280	5.04973	4.85916	1.25904	280	1.80667	10.0844	1.69732	280	0.4426	6.75926	2.34305	280	20.6243	1.39314	0.67913	280	0.31883	5.23642	2.4919	280	0.86975	2.76621	2.04789
279	38.3567	9.39977	0.37407	279	33.1534	3.4522	0.46522	279	5.187	4.92395	1.24966	279	1.81296	10.0284	1.69554	279	0.46378	6.70335	2.32803	279	20.6605	1.35891	0.67868	279	0.33264	5.18251	2.46773	279	0.86568	2.76518	2.05021
278	38.298	9.45331	0.37478	278	33.2983	3.42883	0.46348	278	5.34274	4.96898	1.239	278	1.8157	10.0054	1.69429	278	0.47996	6.69852	2.30384	278	20.7152	1.43103	0.67776	278	0.34291	5.17899	2.4499	278	0.86482	2.74761	2.05068
277	38.252	9.4966	0.37525	277	33.4796	3.49064	0.4613	277	5.52951	5.02238	1.22717	277	1.82297	9.9855	1.69236	277	0.50663	6.73385	2.27897	277	20.7924	1.46056	0.67605	277	0.34458	5.18016	2.43978	277	0.86334	2.74649	2.05156
276	38.2087	9.49199	0.37509	276	33.7106	3.49383	0.45805	276	5.73881	5.11914	1.2141	276	1.83271	9.97938	1.68979	276	0.53247	6.75991	2.25389	276	20.8838	1.54424	0.67401	276	0.35837	5.16537	2.41427	276	0.86077	2.79444	2.05276
275	38.1891	9.54302	0.37525	275	33.9635	3.51713	0.45523	275	5.94228	5.16636	1.20085	275	1.83961	10.0069	1.6882	275	0.55964	6.77628	2.23183	275	21.0044	1.56908	0.67089	275	0.36423	5.1665	2.41648	275	0.86003	2.81751	2.05356
274	38.1896	9.56319	0.37462	274	34.2244	3.50363	0.45203	274	6.1552	5.21126	1.18601	274	1.83913	10.0397	1.68854	274	0.58787	6.79719	2.20779	274	21.1219	1.57588	0.66835	274	0.37734	5.1737	2.39881	274	0.8649	2.83321	2.05131
273	38.1859	9.58292	0.37434	273	34.5202	3.54334	0.44798	273	6.40201	5.19635	1.17091	273	1.85197	10.0572	1.68505	273	0.61979	6.78359	2.18834	273	21.2536	1.57492	0.66551	273	0.39345	5.21378	2.38326	273	0.86443	2.85794	2.05161
272	38.2017	9.57618	0.37377	272	34.8277	3.55997	0.44376	272	6.66462	5.21257	1.15515	272	1.85556	10.0832	1.68386	272	0.65869	6.75457	2.1688	272	21.3877	1.65244	0.66298	272	0.41015	5.25085	2.3609	272	0.87535	2.83579	2.04639
271	38.2067	9.64222	0.37353	271	35.1467	3.56331	0.43944	271	6.96196	5.25564	1.13874	271	1.85409	10.1961	1.68467	271	0.70162	6.76835	2.14768	271	21.5241	1.68648	0.65973	271	0.42035	5.27118	2.36011	271	0.87812	2.84622	2.04486
270	38.2377	9.59616	0.37328	270	35.4805	3.58678	0.43511	270	7.22724	5.25929	1.12198	270	1.85353	10.1863	1.68475	270	0.74604	6.80413	2.11706	270	21.6725	1.72504	0.65677	270	0.43719	5.32918	2.34567	270	0.87948	2.86465	2.04404
269	38.2675	9.60147	0.37301	269	35.8157	3.58048	0.4306	269	7.49513	5.27299	1.10479	269	1.85651	10.2056	1.68389	269	0.7913	6.78396	2.09119	269	21.8309	1.67908	0.65354	269	0.45808	5.3224	2.32444	269	0.87798	2.84491	2.04458
268	38.3056	9.57835	0.37212	268	36.1428	3.59626	0.42659	268	7.79661	5.28246	1.08744	268	1.85978	10.2138	1.68316	268	0.83506	6.80031	2.0694	268	21.9929	1.68522	0.65031	268	0.47133	5.31172	2.31783	268	0.8746	2.85096	2.04617
267	38.3248	9.58394	0.37172	267	36.4654	3.60405	0.4223	267	8.08817	5.29647	1.06915	267	1.86661	10.291	1.68146	267	0.88442	6.86776	2.03695	267	22.1374	1.71059	0.64704	267	0.49174	5.28855	2.29885	267	0.87718	2.81376	2.04437
266	38.3173	9.58758	0.37194	266	36.7303	3.58715	0.41865	266	8.38373	5.35119	1.05299	266	1.86788	10.3162	1.68149	266	0.93174	6.88787	2.01211	266	22.2894	1.73138	0.64414	266	0.51641	5.27789	2.27549	266	0.88406	2.82897	2.04041
265	38.3136	9.56822	0.37172	265	36.9849	3.57871	0.41498	265	8.6666	5.41166	1.03673	265	1.86988	10.3719	1.68068	265	0.97468	6.9086	1.98205	265	22.4294	1.74517	0.64089	265	0.53685	5.25433	2.25639	265	0.88595	2.84321	2.03717
264	38.2858	9.54685	0.37177	264	37.1859	3.56837	0.41215	264	8.94756	5.4259	1.0243	264	1.87079	10.3449	1.68055	264	1.01877	6.92234	1.9662	264	22.5668	1.73247	0.63805	264	0.55941	5.28871	2.23765	264	0.88362	2.82002	2.03824
263	38.2272	9.56096	0.3724	263	37.3513	3.62676	0.41015	263	9.2086	5.47836	1.01293	263	1.87124	10.3474	1.68031	263	1.06338	6.89005	1.95281	263	22.6752	1.74802	0.6356	263	0.58179	5.31198	2.21889	263	0.88006	2.84161	2.04065
262	38.1393	9.50297	0.37348	262	37.4458	3.63481	0.40884	262	9.46299	5.49765	1.00117	262	1.87694	10.3762	1.67896	262	1.09709	6.87804	1.93342	262	22.7617	1.79937	0.63399	262	0.59865	5.34458	2.20591	262	0.87669	2.87953	2.04262
261	38.0064	9.49103	0.37524	261	37.4807	3.66774	0.40811	261	9.69226	5.52137	0.99276	261	1.88065	10.3807	1.67773	261	1.12011	6.90859	1.91882	261	22.8285	1.84211	0.63236	261	0.61666	5.33946	2.1889	261	0.87382	2.89088	2.04161
260	37.8334	9.43931	0.37723	260	37.456	3.72605	0.40815	260	9.87959	5.54665	0.98267	260	1.88988	10.4338	1.67548	260	1.14509	6.95051	1.8999	260	22.8775	1.8747	0.63126	260	0.62639	5.36358	2.1808	260	0.86768	2.88561	2.04264
259	37.6213	9.3427	0.38016	259	37.3532	3.76187	0.40924	259	10.0776	5.47951	0.97583	259	1.89491	10.4624	1.67429	259	1.15932	6.99803	1.88624	259	22.877	1.85437	0.6312	259	0.64073	5.40594	2.16846	259	0.85858	2.91059	2.047
258	37.3517	9.26909	0.3831	258	37.1883	3.80879	0.41116	258	10.2005	5.47573	0.97583	258	1.9007	10.4467	1.67272	258	1.17212	7.0428	1.87354	258	22.8522	1.88975	0.63122	258	0.64336	5.4607	2.16851	258	0.85017	2.91547	2.05159
257	37.054	9.16207	0.38733	257	36.9574	3.85921	0.41374	257	10.2721	5.4741	0.97295	257	1.90334	10.467	1.67237	257	1.17188	7.08745	1.86631	257	22.7741	1.84934	0.63259	257	0.65147	5.50474	2.16096	257	0.83519	2.91853	2.06281
256	36.7024	9.0635	0.39196	256	36.6574	3.88291	0.41735	256	10.2646	5.5314	0.97541	256	1.90827	10.5616	1.67155	256	1.16386	7.16766	1.86477	256	22.6686	1.79625	0.63487	256	0.65507	5.47898	2.15821	256	0.81739	2.92081	2.06966
255	36.3067	8.97801	0.39724	255	36.2922	3.87199	0.42198	255	10.1985	5.54361	0.98684	255	1.90989	10.5931	1.67158	255	1.15414	7.23754	1.87038	255	22.5116	1.73636	0.63804	255	0.65377	5.50511	2.16025	255	0.79274	2.97257	2.08763
254	35.8678	8.90778	0.40328	254	35.8698	3.92832	0.42706	254	10.114	5.57285	0.99221	254	1.91253	10.6356	1.67092	254	1.1314	7.24886	1.88313	254	22.2951	1.74832	0.6423	254	0.65203	5.57817	2.1617	254	0.77158	2.97923	2.09722
253	35.3828	8.80984	0.41012	253	35.3608	3.9555	0.43367	253	9.94589	5.57087	1.00965	253	1.9134	10.6765	1.67076	253	1.11109	7.26298	1.90083	253	22.0434	1.70662	0.64743	253	0.6497	5.56589	2.16264	253	0.75651	3.01823	2.09173
252	34.856	8.68988	0.41744	252	34.7846	3.9649	0.44154	252	9.7994	5.61672	1.02858	252	1.914	10.713	1.67006	252	1.07913	7.29512	1.92131	252	21.7218	1.74178	0.65432	252	0.63984	5.64248	2.17128	252	0.72666	3.04011	2.11112
251	34.3067	8.60443	0.42528	251	34.1582	3.88677	0.44985	251	9.53684	5.61013	1.0408	251	1.91749	10.7943	1.6695	251	1.04868	7.33745	1.94351	251	21.3773	1.72586	0.66252	251	0.62927	5.66975	2.17999	251	0.69797	3.00556	2.1325
250	33.7338	8.47862	0.43359	250	33.4789	3.84633	0.45893	250	9.22778	5.59308	1.05867	250	1.92092	10.8353	1.66872	250	1.01358	7.35246	1.96251	250	20.9773	1.71045	0.67127	250	0.61098	5.67087	2.19636	250	0.66386	2.95852	2.1699
249	33.1165	8.32196	0.44279	249	32.7569	3.85104	0.46878	249	8.92088	5.56628	1.0794	249	1.92507	10.9016	1.66724	249	0.96383	7.38267	1.9874	249	20.558	1.73012	0.68081	249	0.59324	5.68657	2.21129	249	0.62326	2.95221	2.18958
248	32.4816	8.18949	0.45218	248	31.9803	3.85463	0.47955	248	8.55245	5.58472	1.09986	248	1.9317	11.0527	1.66518	248	0.91814	7.45295	2.01584	248	20.1038	1.69123	0.69081	248	0.57846	5.70685	2.2228	248	0.59121	2.958	2.22954
247	31.8462	8.11287	0.46186	247	31.1812	3.84692	0.49111	247	8.1146	5.65283	1.12085	247	1.93304	11.1168	1.66396	247	0.86776	7.50378	2.05148	247	19.6191	1.66048	0.70195	247	0.55562	5.69509	2.24181	247	0.55502	2.9565	2.27596
246	31.1831	7.95314	0.47228	246	30.356	3.76888	0.50317	246	7.70411	5.65679	1.14505	246	1.9337	11.2523	1.66291	246	0.81722	7.61844	2.08153	246	19.1151	1.62087	0.7138	246	0.54384	5.69539	2.24919	246	0.51243	2.95995	2.30688
245	30.5264	7.9096	0.48266	245	29.4994	3.7886	0.51571	245	7.19112	5.66488	1.16905	245	1.92848	11.3047	1.66405	245	0.77273	7.62342	2.11627	245	18.5812	1.63198	0.72724	245	0.52101	5.75731	2.26854	245	0.47231	2.93348	2.34603
244	29.8793	7.82668	0.49241	244	28.6467	3.75946	0.5284	244	6.69635	5.64234	1.19389	244	1.92477	11.36	1.66466	244	0.72953	7.64544	2.14689	244	18.0435	1.62956	0.74045	244	0.49703	5.78147	2.28847	244	0.43784	2.93365	2.32434
243	29.2363	7.75367	0.50237	243	27.8032	3.73414	0.54172	243	6.26863	5.65032	1.21969	243	1.92725	11.3606	1.66386	243	0.68952	7.67348	2.16929	243	17.5032	1.60564	0.75415	243	0.47476	5.8167	2.30696	243	0.39617	2.98087	2.40373
242	28.6216	7.65445	0.51228	242	26.9616	3.7147	0.55526	242	5.81782	5.71926	1.23838	242	1.9274	11.3676	1.66329	242	0.64643	7.72871	2.2026	242	16.9544	1.59303	0.76834	242	0.46466	5.7861	2.31644	242	0.35752	2.98533	2.47111
241	28.0321	7.53463	0.5216	241	26.1257	3.71813	0.56895	241	5.37058	5.65068	1.264	241	1.92306	11.4291	1.66384	241	0.60496	7.75107	2.22349	241	16.4246	1.51686	0.78197	241	0.45133	5.80906	2.32847	241	0.31784	3.03396	2.54764
240	27.458	7.34412	0.53084	240	25.3289	3.691	0.582	240	4.94708	5.67298	1.2662	240	1.92254	11.3375	1.66356	240	0.56985	7.78914	2.24228	240	15.8824	1.47477	0.79649	240	0.43848	5.85636	2.33979	240	0.28613	3.06624	2.63043
239	26.9306	7.22441	0.53957	239	24.5736	3.5188	0.5952	239	4.55686	5.6846	1.30247	239	1.92357	11.3128	1.66308	239	0.53506	7.8343	2.25734	239	15.378	1.48084	0.8097	239	0.43505	5.94611	2.34197	239	0.25634	3.11194	2.69148
238	26.4417	7.1425	0.54785	238	23.8543	3.5679	0.60818	238	4.18515	5.71121	1.33696	238	1.91596	11.3645	1.66429	238	0.50412	7.8942	2.2629	238	14.8919	1.39756	0.82265	238	0.42668	5.95239	2.34802	238	0.22484	3.1596	2.75485
237	25.9941	7.08133	0.55571	237	23.1839	3.52738	0.62039	237	3.84982	5.72639	1.36491	237	1.91261	11.3829	1.66493	237	0.48501	7.8677	2.26705	237	14.4249	1.4559	0.83518	237	0.41895	5.89904	2.35595	237	0.19836	3.1332	2.814
236	25.5878	7.02624	0.56271	236	22.5497	3.51158	0.63232	236	3.51723	5.74702	1.39984	236	1.91056	11.3523	1.66479	236	0.46887	7.97316	2.27671	236	13.977	1.3742	0.84742	236	0.41112	5.92387	2.36353	236	0.16529	3.22463	2.88021
235	25.2295	6.87714	0.56891	235	21.9525	3.54321	0.64342	235	3.24689	5.74811	1.42836	235	1.90486	11.2898	1.66531	235	0.45017	7.98526	2.29216	235	13.5333	1.30323	0.86086	235	0.40852	5.99434	2.36571	235	0.14316	3.2832	2.91298
234	24.8979	6.76374	0.57462	234	21.4195	3.55475	0.65345	234	3.0391	5.83674	1.44709	234	1.91043	11.33	1.6636	234	0.44459	8.05013	2.30824	234	13.1168	1.32775	0.87339	234	0.40703	6.07209	2.36741	234	0.12328	3.20754	2.91328
233	24.6004	6.65004	0.58007	233	20.9109	3.55183	0.66381	233	2.83438	5.72939	1.47696	233	1.90996	11.4285	1.66302	233	0.44198	7.96435	2.31121	233	12.7068	1.3376	0.88692	233	0.41667	5.95873	2.35599	233	0.11005	3.269	2.91933
232	24.316	6.52193	0.58474	232	20.421	3.61632	0.67309	232	2.72155	5.73808	1.51523	232	1.91758	11.442	1.66156	232	0.44165	7.89493	2.31731	232	12.3191	1.25526	0.90032	232	0.41378	5.94097	2.35916	232	0.09275	3.38634	2.96195
231	24.0786	6.40032	0.58846	231	19.9847	3.69958	0.68217	231	2.54243	5.74429	1.54743	231	1.92799	11.7488	1.65891	231	0.4406	8.16595	2.32469	231	11.9569	1.34398	0.91234	231	0.41655	5.92135	2.35792	231	0.08735	3.35971	2.99479
230	23.8506	6.35796	0.59258	230	19.5671	3.74367	0.69058	230	2.41787	5.85216	1.57675	230	1.92844	11.4931	1.65911	230	0.43606	8.15956	2.32002	230	11.5926	1.49436	0.92621	230	0.42947	5.9103	2.34581	230	0.07933	3.35925	3.03756
229	23.6593	6.24421	0.59611	229	19.1656	3.74131	0.69902	229	2.35309	5.86592	1.6018	229	1.93008	11.4922	1.65902	229	0.43786	8.18501	2.32167	229	11.2381	1.50263	0.93967	229	0.42258	5.94756	2.35163	229	0.08449	3.38845	3.08734
228	23.4667	6.12985	0.59972	228	18.7677	3.73911	0.70744	228	2.27132	5.87978	1.62476	228	1.94454	11.4883	1.65584	228	0.44566	8.20915	2.33245	228	10.8938	1.51244	0.95432	228	0.42658	5.98717	2.3481	228	0.07938	3.41856	3.10345
227	23.2904	6.01489	0.60353	227	18.385	3.73707	0.71579	227	2.23433	5.89375	1.647	227	1.95295	11.4814	1.65529	227	0.43608	8.23201	2.33093	227	10.5617	1.52381	0.96787	227	0.40911	6.02913	2.35936	227	0.07799	3.44958	3.09456
226	23.0888	5.89932	0.60755	226	18.029	3.73518	0.72426	226	2.24278	5.90782	1.68105	226	1.96221	11.4714	1.65436	226	0.44127	8.25356	2.32595	226	10.2098	1.53671	0.98366	226	0.43448	6.07345	2.32436	226	0.06878	3.48152	3.0705
225	22.8901	5.78315	0.61117	225	17.6628	3.73346	0.73196	225	2.22368	5.92199	1.71012	225	1.9667	11.4585	1.65362	225	0.45041	8.27383	2.32279	225	9.9043	1.55116	0.99599	225	0.45112	6.12012	2.31319	225	0.07856	3.51436	3.10398
224	22.675	5.66636	0.61485	224	17.3133	3.73189	0.73977	224	2.09583	5.93627	1.72177	224	1.97918	11.4424	1.6513	224	0.45178	8.2928	2.31644	224	9.57179	1.56716	1.01145	224	0.43036	6.16914	2.33582	224	0.08745	3.54811	3.11309
223	22.415	5.54897	0.62058	223	16.9306	3.73048	0.74935	223	2.02389	5.95065	1.73177	223	1.96924	11.4234	1.65405	223	0.45275	8.31047	2.32034	223	9.1732	1.5847	1.03429	223	0.45194	6.22052	2.31233	223	0.10177	3.58278	3.11826
222	22.1625	5.43098	0.62611	222	16.5387	3.72923	0.75833	222	1.96189	5.96513	1.74011	222	1.96143	11.4014	1.65673	222	0.44334	8.32686	2.32018	222	8.90565	1.60379	1.04041	222	0.44898	6.27425	2.32326	222	0.08362	3.61836	3.11896
221	21.8313	5.31237	0.63371	221	16.1027	3.72814	0.76999	221	1.95436	5.97972	1.74679	221	1.9704	11.3763	1.65529	221	0.46486	8.34195	2.29149	221	8.53778	1.62442	1.06143	221	0.46519	6.33033	2.3099	221	0.07584	3.65484	3.11948
220	21.461	5.19316	0.6424	220	15.6539	3.72721	0.78178	220	1.96867	5.99442	1.75183	220	2.00616	11.3481	1.64745	220	0.45042	8.35574	2.30425	220	8.18743	1.6466	1.08133	220	0.49109	6.38877	2.31683	220	0.08086	3.69224	3.11835
219	21.1463	5.07335	0.64911	219	15.1197	3.72644	0.79903	219	1.93001	6.00921	1.7552	219	2.02105	11.317	1.64451	219	0.46073	8.36824	2.29475	219	7.83628	1.67032	1.10223	219	0.48619	6.44956	2.34279	219	0.14235	3.73055	3.11674
218	20.831	4.95293	0.65597	218	14.5404	3.72582	0.8198	218	1.73129	6.02411	1.75693	218	2.03414	11.2828	1.63994	218	0.48505	8.37945	2.27816	218	7.40838	1.69559	1.13117	218	0.45132	6.5127	2.37029	218	0.1481	3.76977	3.11006
217	20.41	4.8319	0.66591	217	13.8975	3.72536	0.84519	217	1.55358	6.03912	1.757	217	2.04452	11.2456	1.64038	217	0.51608	8.38936	2.28989	217	7.16271	1.7224	1.11628	217	0.42335	6.5782	2.36952	217	0.10138	3.8099	3.09943
216	19.9983	4.71026	0.67656	216	13.3822	3.72506	0.86482	216	1.57988	6.05423	1.75541	216	2.05725	11.2053	1.63805	216	0.50467	8.39798	2.30336	216	6.83978	1.75076	1.14163	216	0.42816	6.64605	2.36816	216	0.08899	3.85095	3.08484
215	19.5668	4.58802	0.68791	215	12.8563	3.72492	0.88552	215	1.62156	6.06944	1.75217	215	2.07037	11.1621	1.63562	215	0.49076	8.4053	2.32505	215	6.52042	1.78066	1.16855	215	0.43386	6.71625	2.36621	215	0.07461	3.8929	3.06631
214	19.1154	4.46517	0.69997	214	12.3197	3.72494	0.9073	214	1.67864	6.08476	1.74728	214	2.08386	11.1158	1.6331	214	0.47434	8.41133	2.33992	214	6.20464	1.8121	1.19705	214	0.44045	6.78881	2.36366	214	0.05824	3.93576	3.04383
213	18.6443	4.34171	0.71273	213	11.7724	3.72512	0.93016	213	1.7511	6.10018	1.74073	213	2.09772	11.0665	1.63048	213	0.45541	8.41607	2.31555	213	5.89243	1.8451	1.22713	213	0.44794	6.86372	2.36051	213	0.03987	3.97954	3.0174
212	18.1534	4.21764	0.72619	212	11.2144	3.72545	0.95409	212	1.83896	6.1157	1.73253	212	2.11195	11.0141	1.62778	212	0.43397	8.41951	2.31616	212	5.58379	1.87963	1.25879	212	0.45632	6.94098	2.35677	212	0.01952	4.02423	3.00457
211	17.6426	4.09297	0.74036	211	10.6458	3.72594	0.9791	211	1.94221	6.13133	1.72267	211	2.12657	10.9587	1.62498	211	0.41002	8.42165	2.31648	211	5.27873	1.91572	1.29203	211	0.46559	7.0206	2.35243	211	-0.00283	4.06982	2.98702
210	17.1121	3.9677	0.75524	210	10.0666	3.7266	1.00518	210	2.06084	6.14706	1.71116	210	2.14155	10.9003	1.62209	210	0.38356	8.42251	2.31653	210	4.97724	1.95334	1.32685	210	0.47576	7.10257	2.3475	210	-0.02716	4.11633	2.95269
209	16.5618	3.84181	0.77082	209	9.47664	3.72741	1.03234	209	2.19487	6.1629	1.698	209	2.15691	10.8389	1.6191	209	0.3546	8.42207	2.3163	209	4.67933	1.99252	1.36324	209	0.48682	7.18689	2.34197	209	-0.05349	4.16375	2.91441
208	15.9917	3.71532	0.7871	208	8.87604	3.72837	1.06058	208	2.34429	6.17884	1.68318	208	2.17265	10.7744	1.61603	208	0.32312	8.42033	2.31579	208	4.38499	2.03323	1.40122	208	0.49877	7.27357	2.33584	208	-0.08181	4.21208	2.90567
207	15.4017	3.58823	0.80409	207	8.26477	3.7295	1.08989	207	2.5091	6.19488	1.6667	207	2.18876	10.7069	1.61286	207	0.28914	8.4173	2.31499	207	4.09423	2.0755	1.44078	207	0.51162	7.3626	2.32912	207	-0.11211	4.26132	2.89057
206	14.792	3.46052	0.82178	206	7.64283	3.73079	1.12028	206	2.68929	6.21103	1.64858	206	2.20524	10.6364	1.60959	206	0.25264	8.41298	2.31392	206	3.80704	2.1193	1.48192	206	0.52536	7.45398	2.32181	206	-0.14441	4.31148	2.88457
205	14.1625	3.33221	0.84017	205	7.01023	3.73223	1.15175	205	2.88488	6.22728	1.62879	205	2.2221	10.5628	1.60624	205	0.21364	8.40736	2.31257	205	3.52342	2.16466	1.52463	205	0.53999	7.54771	2.31389	205	-0.1787	4.36254	2.87217
204	13.5132	3.20329	0.85927	204	6.36697	3.73383	1.18429	204	3.09586	6.24364	1.60736	204	2.23933	10.4863	1.60279	204	0.17213	8.40045	2.31137	204	3.24338	2.21155	1.56893	204	0.55551	7.6438	2.30538	204	-0.21498	4.41452	2.82599
203	12.8441	3.07377	0.87908	203	5.71303	3.7356	1.21791	203	3.32223	6.2601	1.58427	203	2.25694	10.4066	1.59925	203	0.12811	8.39225	2.31094	203	2.96691	2.26	1.6148	203	0.57193	7.74225	2.29967	203	-0.25325	4.4674	2.77586
202	12.1552	2.94364	0.89958	202	5.04844	3.73751	1.2526	202	3.56399	6.27666	1.55952	202	2.27493	10.324	1.59562	202	0.08158	8.38275	2.30903	202	2.69402	2.30998	1.66226	202	0.58924	7.84304	2.29628	202	-0.29352	4.5212	2.75356
201	11.4465	2.8129	0.9208	201	4.37317	3.73959	1.28837	201	3.82114	6.29333	1.53312	201	2.29328	10.2383	1.59189	201	0.03254	8.37196	2.30103	201	2.4247	2.36152	1.71129	201	0.60744	7.94619	2.28658	201	-0.33577	4.57591	2.74562
200	10.718	2.68155	0.94271	200	3.68724	3.74183	1.32522	200	4.09367	6.3101	1.50507	200	2.31201	10.1496	1.58807	200	-0.019	8.35987	2.2991	200	2.15895	2.41459	1.76191	200	0.62654	8.0517	2.27628	200	-0.38001	4.63152	2.72178
	--	--	--		--	--	--		--	--	--		--	--	--		--	--	--		--	--	--		--	--	--		--	--	--

## Sheet: fig.1c
Specie	Cuticle phenolics (μg/cm²)		Avarage	SE
brassica oleracea	1.24945		1.28714	0.09178
	1.46157
	1.15039
Beta vulgaris	3.03062		2.81404	0.10837
	2.71273
	2.69875
Hedera helix	12.654		12.0006	0.43769
	11.1694
	12.1785
Agave americana	55.245		51.534	1.95189
	50.7277
	48.6292
Clivia miniata	6.78543		6.93117	0.33314
	6.44099
	7.56708
Iris germánica	5.09254		5.05669	0.69697
	6.24554
	3.83198
Capsicum annum	52.4331		46.8719	2.81003
	44.7939
	43.3887
Vitis vinifera	7.03185		8.55456	0.7661
	9.16848
	9.46335

## Sheet: fig2a.solution-map
330.486	0.014264	0.007949	0.007244	0.007137	0.016371	0.014871	0.011511	0.016338	0.016403	0.017959	0.021515	0.017405	0.014983	0.021419	0.012831	0.019171	0.019109	0.012164	0.015398	0.019528	0.01358	0.009547	0.008855	0.012559	0.010765	0.011554	0.01187	0.006669	0.009491	0.013237	0.01007	0.00873	0.010481	0.014037	0.015586	0.014724	0.011156	0.009863	0.013411	0.013138	0.013109	0.011865	0.007977	0.005619	0.007462	0.011259	0.008241	0.006784	0.008629
332.802	0.066271	0.009914	0.011256	0.012489	0.017972	0.018705	0.018963	0.01868	0.02396	0.020292	0.018888	0.021189	0.019829	0.020752	0.019296	0.020098	0.017134	0.019332	0.013947	0.016664	0.015505	0.015245	0.011346	0.015348	0.012781	0.013231	0.013259	0.009002	0.013162	0.010312	0.011782	0.015062	0.012475	0.0128	0.012868	0.011538	0.01315	0.011334	0.01361	0.013403	0.012443	0.011614	0.006991	0.010435	0.009703	0.008815	0.010726	0.008049	0.008792
335.119	0.114272	0.013782	0.017781	0.014693	0.019795	0.020769	0.023252	0.023249	0.025279	0.025824	0.02328	0.022746	0.022458	0.021422	0.020191	0.020962	0.020648	0.019728	0.019633	0.01862	0.017573	0.016927	0.0156	0.015652	0.015318	0.01514	0.014992	0.015099	0.014863	0.012736	0.012512	0.013005	0.013487	0.015162	0.014985	0.013641	0.013981	0.014341	0.013396	0.012543	0.012647	0.011923	0.010584	0.010467	0.012324	0.012631	0.011756	0.010132	0.009581
337.437	0.162261	0.019	0.020686	0.019346	0.022639	0.024462	0.023795	0.026122	0.02749	0.027235	0.026179	0.026071	0.025975	0.024106	0.024659	0.022806	0.022457	0.021344	0.021548	0.020078	0.018753	0.018423	0.019543	0.018789	0.018093	0.017687	0.015881	0.017633	0.017892	0.017395	0.017478	0.016947	0.016085	0.016845	0.016684	0.017515	0.015532	0.015948	0.015658	0.014661	0.01494	0.014506	0.014362	0.014591	0.013019	0.013329	0.012649	0.013817	0.011988
339.754	0.214268	0.021152	0.022875	0.022938	0.02551	0.02794	0.02751	0.028448	0.030847	0.029226	0.027695	0.027925	0.027222	0.027934	0.026607	0.025038	0.024991	0.023915	0.023254	0.021998	0.02128	0.020976	0.019185	0.02001	0.020112	0.018732	0.018424	0.019207	0.019013	0.018415	0.018105	0.01757	0.017698	0.017311	0.017596	0.018211	0.017074	0.016684	0.015821	0.014921	0.01476	0.014725	0.013919	0.014212	0.014365	0.013958	0.01439	0.013254	0.012608
342.073	0.26227	0.02203	0.024592	0.025258	0.028314	0.02916	0.029314	0.030638	0.03222	0.031819	0.030236	0.029645	0.028923	0.029959	0.027788	0.026842	0.026061	0.025475	0.024278	0.023499	0.022646	0.021878	0.021401	0.020946	0.02065	0.019669	0.019072	0.019316	0.019614	0.019257	0.018806	0.018511	0.018379	0.018608	0.018726	0.018193	0.017419	0.017152	0.016837	0.016302	0.015882	0.015191	0.01465	0.014952	0.015065	0.014873	0.014282	0.013683	0.013039
344.392	0.314264	0.022778	0.025969	0.026713	0.029987	0.029953	0.030553	0.032245	0.03303	0.032671	0.031372	0.031396	0.030537	0.030755	0.027952	0.027594	0.027156	0.026262	0.024877	0.023868	0.023096	0.022555	0.022091	0.021773	0.021532	0.02006	0.019807	0.019884	0.020177	0.020037	0.019483	0.018688	0.01899	0.018619	0.019043	0.018616	0.017773	0.017824	0.017388	0.016855	0.01595	0.015242	0.015096	0.015029	0.015143	0.014776	0.01408	0.013523	0.013356
346.711	0.362266	0.022481	0.027562	0.029312	0.032166	0.031976	0.032226	0.034756	0.03406	0.033458	0.032841	0.032014	0.032685	0.031202	0.029061	0.028379	0.027578	0.026678	0.025228	0.024491	0.023599	0.022891	0.022281	0.022002	0.021251	0.020299	0.019904	0.019734	0.020519	0.01996	0.019565	0.01943	0.019456	0.018953	0.018958	0.018622	0.017876	0.01778	0.017027	0.016248	0.015697	0.01507	0.014944	0.015088	0.015031	0.014606	0.013981	0.013704	0.012909
349.031	0.412938	0.023097	0.028373	0.030402	0.032108	0.032732	0.032586	0.034556	0.034381	0.033615	0.033094	0.032331	0.032813	0.030547	0.028938	0.028651	0.027393	0.026405	0.025108	0.024082	0.023158	0.022405	0.021931	0.021491	0.020846	0.019956	0.019423	0.019616	0.019902	0.019584	0.019068	0.019011	0.018778	0.018384	0.018101	0.017767	0.01756	0.016915	0.016224	0.015596	0.014925	0.014613	0.014561	0.014505	0.014368	0.01383	0.013325	0.012915	0.012205
351.352	0.463597	0.023366	0.028641	0.031535	0.032224	0.033319	0.033629	0.03404	0.034762	0.033846	0.033304	0.033141	0.032812	0.030116	0.02968	0.028683	0.027552	0.026232	0.025101	0.024208	0.023079	0.022492	0.021939	0.021354	0.020394	0.019736	0.018735	0.019262	0.019508	0.019179	0.01887	0.018957	0.018529	0.018202	0.017863	0.017509	0.017198	0.016554	0.015904	0.015111	0.0145	0.014516	0.014191	0.014224	0.013843	0.01296	0.012802	0.012208	0.011657
353.673	0.510263	0.023548	0.029413	0.031935	0.032838	0.03377	0.034503	0.034108	0.034425	0.033971	0.033194	0.033707	0.032479	0.029654	0.029073	0.02815	0.02685	0.025529	0.024538	0.023471	0.022401	0.021991	0.021363	0.020546	0.019724	0.018922	0.018318	0.018754	0.018687	0.018622	0.018333	0.018448	0.01793	0.017645	0.017224	0.016865	0.016664	0.015926	0.015261	0.014476	0.013875	0.013724	0.013588	0.013593	0.013057	0.01252	0.012195	0.011507	0.011004
355.994	0.560935	0.023124	0.029736	0.031662	0.033217	0.033796	0.034494	0.033989	0.033921	0.033654	0.032954	0.033251	0.031231	0.029415	0.028879	0.027537	0.026279	0.024958	0.023859	0.022695	0.021751	0.021234	0.020665	0.019856	0.018914	0.017957	0.017601	0.01772	0.017966	0.017981	0.017868	0.017621	0.017312	0.017023	0.016561	0.016174	0.015611	0.014951	0.014319	0.013658	0.013258	0.013113	0.013003	0.012792	0.012289	0.011793	0.011319	0.010716	0.010327
358.316	0.61293	0.022484	0.029522	0.03086	0.032869	0.033496	0.033364	0.033097	0.032733	0.032408	0.032266	0.031975	0.029502	0.028819	0.027777	0.026571	0.024852	0.023657	0.022741	0.021655	0.020698	0.02018	0.019634	0.01871	0.017834	0.016804	0.016533	0.016602	0.017037	0.016914	0.017083	0.016775	0.016533	0.015979	0.015518	0.015244	0.014608	0.014021	0.013374	0.012738	0.012465	0.012313	0.012264	0.011924	0.01129	0.010887	0.010493	0.009839	0.009514
360.639	0.663601	0.021705	0.0289	0.030417	0.032318	0.033351	0.031839	0.031849	0.031953	0.031478	0.031872	0.030627	0.028353	0.027505	0.026442	0.025187	0.023559	0.022498	0.021395	0.020162	0.019643	0.019162	0.018454	0.01752	0.016812	0.01581	0.015541	0.015479	0.015844	0.016047	0.016142	0.015739	0.015561	0.014953	0.014402	0.014325	0.013667	0.013023	0.012277	0.011799	0.011596	0.011533	0.011442	0.011015	0.01046	0.010026	0.009697	0.009107	0.008785
362.962	0.714261	0.020954	0.027795	0.029984	0.031661	0.032521	0.030987	0.030437	0.030561	0.030128	0.030321	0.029209	0.027168	0.026256	0.024945	0.023514	0.021995	0.020951	0.019805	0.018925	0.018391	0.017887	0.017133	0.016286	0.015478	0.014646	0.014263	0.014274	0.014609	0.014898	0.014903	0.014643	0.014339	0.013798	0.0134	0.01315	0.012663	0.012015	0.011294	0.010814	0.010699	0.010549	0.01036	0.009916	0.009458	0.009139	0.008636	0.008121	0.007765
365.286	0.764933	0.020348	0.026359	0.029288	0.030668	0.031006	0.029559	0.028726	0.028869	0.028687	0.028575	0.026589	0.0258	0.024803	0.0234	0.021867	0.020586	0.019561	0.01834	0.01763	0.017162	0.016443	0.015514	0.014834	0.013952	0.013413	0.013029	0.013176	0.01357	0.013802	0.013601	0.013541	0.013257	0.01272	0.012441	0.012011	0.011638	0.011076	0.0104	0.010072	0.009979	0.009961	0.009627	0.008993	0.008587	0.008224	0.007804	0.007364	0.007051
367.61	0.812934	0.019466	0.025236	0.028319	0.029706	0.028885	0.027888	0.027241	0.027078	0.027408	0.026541	0.024858	0.024387	0.022981	0.021656	0.019969	0.01907	0.017899	0.016636	0.016044	0.01559	0.015022	0.013964	0.013494	0.012546	0.012207	0.011654	0.011775	0.012341	0.012844	0.012539	0.012441	0.012067	0.01147	0.011232	0.010812	0.010507	0.009825	0.009258	0.009197	0.008941	0.00895	0.008526	0.008141	0.007607	0.00724	0.007037	0.006747	0.006381
369.935	0.863593	0.018789	0.02433	0.027069	0.028941	0.027315	0.026219	0.025272	0.025155	0.025636	0.024733	0.023111	0.022226	0.020917	0.019624	0.018192	0.017031	0.016026	0.015084	0.014608	0.014074	0.013494	0.012687	0.012133	0.011526	0.011103	0.010619	0.010751	0.011246	0.0116	0.011473	0.011369	0.010938	0.010308	0.010033	0.009722	0.009383	0.008708	0.008268	0.008152	0.008087	0.007975	0.007691	0.007305	0.007008	0.006651	0.006317	0.006085	0.005831
372.26	0.91293	0.017989	0.023733	0.02614	0.02752	0.025939	0.024332	0.023638	0.023495	0.023648	0.022416	0.021372	0.020577	0.019183	0.017817	0.016457	0.015392	0.014504	0.013725	0.013212	0.012688	0.011974	0.011297	0.010699	0.010294	0.00988	0.009558	0.009723	0.010243	0.010444	0.010472	0.010368	0.00986	0.009364	0.009117	0.008834	0.008377	0.007886	0.007594	0.007438	0.007236	0.007114	0.00682	0.006485	0.006193	0.005848	0.005647	0.005456	0.005341
374.585	0.962267	0.016379	0.022715	0.024918	0.025656	0.023748	0.022138	0.021336	0.021503	0.0214	0.019968	0.019544	0.018632	0.01727	0.01578	0.014665	0.013734	0.012627	0.012136	0.011706	0.011199	0.010527	0.00997	0.009419	0.008996	0.008522	0.008304	0.008343	0.008969	0.009238	0.009354	0.009143	0.008576	0.008286	0.008077	0.007673	0.007398	0.006996	0.00669	0.006574	0.006596	0.006313	0.0059	0.005792	0.005571	0.005191	0.00504	0.004849	0.004717
376.912	1.01294	0.015435	0.021718	0.023743	0.023087	0.021899	0.020169	0.019455	0.019698	0.019395	0.018424	0.017262	0.016251	0.01515	0.01382	0.012798	0.012012	0.011048	0.010705	0.010229	0.009716	0.009096	0.008545	0.00836	0.007943	0.007456	0.007295	0.007427	0.008218	0.008278	0.008073	0.008104	0.00759	0.007226	0.007029	0.006667	0.006375	0.006004	0.005874	0.005842	0.00578	0.005444	0.005302	0.005097	0.004954	0.00452	0.004384	0.004238	0.004059
379.238	1.06493	0.014842	0.020731	0.02279	0.021847	0.020267	0.018719	0.01799	0.018351	0.017735	0.016694	0.015708	0.014612	0.013526	0.012237	0.011315	0.010512	0.009765	0.009407	0.009076	0.008565	0.007914	0.007463	0.007163	0.006833	0.006478	0.006305	0.006545	0.007099	0.007336	0.007399	0.007235	0.006772	0.006397	0.006088	0.005882	0.005678	0.005442	0.00522	0.00515	0.005019	0.004785	0.004636	0.004453	0.004256	0.003927	0.003716	0.003737	0.003748
381.566	1.11427	0.014347	0.019785	0.021253	0.020092	0.018384	0.017021	0.016021	0.016337	0.015556	0.014934	0.014013	0.012898	0.011627	0.010679	0.009833	0.009021	0.008481	0.008061	0.007749	0.007412	0.006927	0.006446	0.006099	0.005814	0.005545	0.005372	0.005657	0.006188	0.006471	0.006599	0.006363	0.006012	0.005603	0.005269	0.005007	0.004793	0.00466	0.004595	0.004608	0.004449	0.00414	0.003954	0.003863	0.00372	0.003441	0.003237	0.003212	0.003259
383.893	1.16493	0.014199	0.019056	0.020171	0.018468	0.016729	0.015231	0.014486	0.014619	0.014148	0.013424	0.01242	0.011314	0.01027	0.009307	0.00845	0.00769	0.007365	0.006976	0.006662	0.006394	0.005967	0.005639	0.005452	0.005048	0.004831	0.004752	0.005116	0.00548	0.005816	0.005895	0.005499	0.005268	0.005013	0.004657	0.004395	0.004218	0.00399	0.004065	0.004027	0.00381	0.003587	0.003418	0.003355	0.00329	0.003075	0.00292	0.002964	0.002869
386.222	1.2156	0.01332	0.018076	0.017962	0.016979	0.014899	0.013723	0.012796	0.012769	0.01241	0.011483	0.010734	0.009589	0.008442	0.007702	0.007073	0.006444	0.006203	0.005717	0.005417	0.005101	0.005048	0.004507	0.004312	0.004093	0.003903	0.003743	0.0043	0.004453	0.004903	0.004971	0.004665	0.00451	0.004067	0.003762	0.003652	0.003554	0.003412	0.003439	0.003214	0.00314	0.002832	0.003035	0.002898	0.002561	0.002456	0.002343	0.00262	0.002425
388.551	1.26494	0.01315	0.017544	0.017102	0.015672	0.013868	0.012421	0.011821	0.011641	0.011119	0.010248	0.009456	0.008512	0.007433	0.006512	0.005916	0.005477	0.005293	0.005069	0.00464	0.004328	0.004249	0.004007	0.003798	0.003648	0.003301	0.00331	0.003728	0.004111	0.004283	0.00431	0.004016	0.003824	0.003556	0.003295	0.003321	0.003124	0.003081	0.003092	0.002944	0.002923	0.002641	0.002645	0.002622	0.002467	0.002338	0.002215	0.002175	0.002224
390.88	1.3116	0.012127	0.01605	0.015476	0.013963	0.012332	0.010838	0.010001	0.009851	0.009574	0.008661	0.00798	0.006879	0.005892	0.005304	0.0048	0.004333	0.004005	0.003857	0.003673	0.00347	0.00325	0.002927	0.002774	0.002781	0.002526	0.002511	0.002917	0.00337	0.003574	0.003591	0.003356	0.003002	0.002785	0.002718	0.002615	0.002479	0.002368	0.002239	0.002183	0.002176	0.002086	0.001938	0.001905	0.001878	0.001814	0.00178	0.00165	0.001659
393.21	1.3636	0.012053	0.015935	0.014738	0.013017	0.011568	0.009906	0.009148	0.008868	0.008628	0.007592	0.006938	0.005984	0.005165	0.004576	0.004093	0.003708	0.003556	0.003308	0.003045	0.002895	0.002726	0.002539	0.002389	0.002352	0.002266	0.002369	0.002481	0.002853	0.003227	0.003123	0.002945	0.0027	0.002465	0.002341	0.002179	0.002165	0.002242	0.002083	0.002067	0.001942	0.001842	0.001788	0.001737	0.001513	0.001565	0.001716	0.00152	0.001481
395.54	1.41427	0.012	0.014673	0.01395	0.011945	0.010406	0.008858	0.007958	0.007885	0.007393	0.006594	0.005876	0.004992	0.00409	0.003709	0.003332	0.003031	0.002633	0.002409	0.002471	0.002282	0.001976	0.001894	0.001869	0.001813	0.001595	0.001857	0.002064	0.00253	0.002705	0.002525	0.002307	0.002196	0.001994	0.001976	0.001719	0.001822	0.00165	0.001796	0.001654	0.0016	0.001436	0.001497	0.001549	0.001264	0.001448	0.001342	0.001247	0.001288
397.871	1.46359	0.011759	0.013449	0.012416	0.010736	0.009098	0.007388	0.006701	0.006777	0.005953	0.005348	0.004573	0.003771	0.002954	0.002654	0.002257	0.001983	0.001755	0.001603	0.001546	0.00152	0.001298	0.001217	0.001195	0.001164	0.001039	0.001131	0.001433	0.001823	0.002005	0.001948	0.001678	0.001545	0.001352	0.001282	0.001336	0.001198	0.001066	0.001068	0.001029	0.001114	0.001073	0.001071	0.001003	0.000769	0.0008	0.00079	0.000892	0.000971
400.203	1.51293	0.011329	0.013158	0.011803	0.010354	0.008422	0.006757	0.006095	0.0059	0.005363	0.004542	0.003863	0.003091	0.002476	0.002106	0.00173	0.001524	0.001378	0.001126	0.001031	0.000942	0.000915	0.000809	0.000689	0.000674	0.000624	0.000735	0.001002	0.001435	0.001674	0.001543	0.001398	0.001281	0.001091	0.001005	0.000979	0.00092	0.000987	0.000952	0.000837	0.000799	0.000808	0.00077	0.000804	0.000726	0.00071	0.000721	0.00065	0.000641
402.535	1.5636	0.011168	0.012395	0.011212	0.009656	0.007678	0.006039	0.005183	0.005105	0.0046	0.003822	0.003161	0.002442	0.001873	0.001483	0.001181	0.000988	0.00086	0.000707	0.000609	0.000619	0.000517	0.000495	0.000343	0.000294	0.000371	0.000583	0.000783	0.001138	0.001365	0.001287	0.001126	0.001003	0.000825	0.000784	0.000771	0.00074	0.00068	0.000599	0.000606	0.000633	0.00064	0.000576	0.000538	0.000529	0.000473	0.000467	0.000597	0.000677
404.867	1.6156	0.010813	0.011886	0.010619	0.00909	0.006793	0.005188	0.004603	0.00443	0.003854	0.003113	0.002436	0.00178	0.001407	0.001033	0.000668	0.000585	0.000514	0.000303	0.000279	0.000221	0.000126	8.3e-05	7.1e-05	-3.5e-05	2.6e-05	0.000278	0.000516	0.000894	0.001128	0.001092	0.000911	0.000645	0.00066	0.000581	0.000541	0.0005	0.000455	0.000441	0.000451	0.000501	0.000459	0.000415	0.000402	0.000511	0.000453	0.000401	0.000489	0.000519
407.2	1.66493	0.010349	0.011473	0.010207	0.008615	0.006341	0.004829	0.004097	0.003742	0.003218	0.002744	0.002013	0.001308	0.000973	0.000591	0.000372	0.000146	0.000106	6.1e-05	-5.9e-05	-0.000165	-0.000129	-0.000167	-0.000154	-0.0002	-0.000105	-3.6e-05	0.000388	0.000722	0.000944	0.000762	0.000719	0.000559	0.000476	0.000377	0.000398	0.000441	0.000421	0.000207	0.000354	0.000331	0.000299	0.000389	0.000287	0.000271	0.000396	0.000245	0.000407	0.000456
409.534	1.71026	0.010337	0.01111	0.009875	0.008415	0.005902	0.004354	0.003522	0.003299	0.002778	0.002192	0.001638	0.000969	0.000591	0.000307	0.000147	-7.5e-05	-0.000232	-0.000271	-0.000208	-0.000325	-0.000366	-0.000308	-0.000288	-0.000369	-0.000347	-0.000188	0.000189	0.000657	0.00078	0.000715	0.00061	0.000546	0.000363	0.000247	0.000348	0.000351	0.00028	0.000232	0.000277	0.000299	0.000273	0.000303	0.000224	0.00032	0.000278	0.000239	0.000323	0.00038
411.868	1.76227	0.009395	0.01027	0.009226	0.007573	0.005132	0.003702	0.002916	0.002676	0.002271	0.001683	0.001042	0.000473	0.000112	-0.000201	-0.000357	-0.000429	-0.000537	-0.00054	-0.000566	-0.000726	-0.000702	-0.000599	-0.000652	-0.000687	-0.000585	-0.000378	-9.7e-05	0.000254	0.000451	0.000404	0.000349	0.000277	0.000138	6.6e-05	6.2e-05	0.000107	8.1e-05	6e-05	1.6e-05	-1.2e-05	2e-05	5e-05	3.5e-05	5.7e-05	0.000114	0.000141	0.000209	0.000241
414.202	1.81427	0.008926	0.009684	0.008835	0.006925	0.004596	0.003178	0.002394	0.002166	0.001724	0.00109	0.0005	3.6e-05	-0.000331	-0.000581	-0.000761	-0.000882	-0.000879	-0.000919	-0.000993	-0.000991	-0.000954	-0.000919	-0.000994	-0.000966	-0.000912	-0.000649	-0.000324	-3.3e-05	0.000199	0.000134	6e-05	-7.9e-05	-0.000188	-0.000163	-0.000122	-0.000173	-0.000226	-0.000147	-0.000164	-0.000145	-0.000145	-0.000157	-0.000112	-0.000107	-0.000148	-9.4e-05	-3.1e-05	-5.8e-05
416.537	1.8636	0.008263	0.009085	0.008264	0.006312	0.004121	0.002863	0.00197	0.001702	0.001377	0.000746	0.000249	-0.000178	-0.000542	-0.000815	-0.000951	-0.001068	-0.001043	-0.001121	-0.001143	-0.001123	-0.001116	-0.001063	-0.00107	-0.000997	-0.000964	-0.000694	-0.000476	-0.00015	7.3e-05	7.3e-05	-5.1e-05	-0.000188	-0.000209	-0.000242	-0.000225	-0.00025	-0.000299	-0.000304	-0.000329	-0.000229	-0.000211	-0.000246	-0.000241	-0.00018	-0.00015	-4.6e-05	-6.9e-05	9e-06
418.873	1.91293	0.007715	0.008546	0.007734	0.005693	0.003749	0.002434	0.001547	0.001197	0.000952	0.000498	-8.6e-05	-0.000493	-0.000885	-0.001126	-0.001198	-0.001231	-0.001303	-0.001271	-0.001282	-0.001287	-0.001274	-0.001243	-0.001255	-0.001158	-0.001071	-0.000841	-0.000574	-0.000268	-9.3e-05	-4.7e-05	-0.000153	-0.000226	-0.00035	-0.000388	-0.000299	-0.000325	-0.000421	-0.000373	-0.000347	-0.000261	-0.000317	-0.000375	-0.000355	-0.000259	-0.000212	-0.000167	-7.7e-05	-0.000109
421.209	1.96226	0.007607	0.008604	0.007758	0.005731	0.003871	0.002336	0.001504	0.001142	0.000821	0.000333	-0.000271	-0.000613	-0.000967	-0.001199	-0.001203	-0.001326	-0.00137	-0.00137	-0.001396	-0.001362	-0.001307	-0.001228	-0.001217	-0.001158	-0.001008	-0.000796	-0.000627	-0.000254	-0.00012	-0.000145	-0.000196	-0.000286	-0.000394	-0.000437	-0.000449	-0.000373	-0.0004	-0.000394	-0.000355	-0.000326	-0.000412	-0.000388	-0.000321	-0.00025	-0.000197	-0.000134	-0.000143	-9.7e-05
423.546	2.0116	0.006731	0.007889	0.006882	0.005016	0.003312	0.001935	0.001121	0.000796	0.000441	-3.7e-05	-0.000468	-0.000803	-0.00111	-0.001307	-0.00138	-0.00139	-0.001452	-0.001488	-0.001483	-0.001453	-0.001409	-0.001373	-0.001299	-0.001222	-0.001143	-0.000976	-0.000701	-0.000381	-0.000244	-0.000224	-0.000265	-0.000411	-0.00052	-0.000497	-0.000457	-0.000454	-0.000429	-0.000365	-0.000348	-0.000402	-0.00048	-0.000509	-0.000423	-0.000318	-0.000244	-0.000176	-0.000153	-0.000134
425.883	2.06226	0.006338	0.007438	0.006318	0.004596	0.002957	0.001562	0.000861	0.000578	0.000259	-0.000225	-0.000635	-0.001041	-0.001344	-0.001503	-0.001552	-0.001586	-0.00156	-0.001503	-0.001508	-0.001552	-0.001505	-0.001413	-0.001403	-0.00131	-0.001165	-0.001031	-0.000784	-0.000465	-0.000321	-0.000273	-0.000313	-0.000477	-0.000551	-0.000588	-0.000583	-0.00059	-0.000551	-0.000496	-0.000477	-0.000473	-0.000494	-0.000477	-0.000411	-0.000367	-0.000301	-0.000257	-0.000217	-0.000203
428.221	2.1116	0.005749	0.006982	0.005933	0.004439	0.002948	0.001551	0.000716	0.000405	0.000123	-0.000291	-0.000655	-0.001012	-0.001343	-0.00145	-0.001558	-0.001556	-0.001537	-0.001573	-0.001531	-0.001496	-0.001471	-0.001399	-0.001356	-0.001296	-0.001054	-0.001002	-0.000789	-0.000425	-0.00028	-0.000282	-0.000252	-0.000386	-0.000471	-0.000479	-0.000486	-0.000527	-0.000554	-0.000561	-0.000489	-0.000445	-0.000501	-0.000455	-0.000444	-0.000383	-0.000193	-0.00024	-0.000167	-0.000178
430.559	2.1636	0.005062	0.006067	0.004977	0.00375	0.00247	0.001054	0.000355	3e-05	-0.00023	-0.00064	-0.001009	-0.0013	-0.001514	-0.001667	-0.001722	-0.001731	-0.001632	-0.0017	-0.00162	-0.00162	-0.001563	-0.001473	-0.001419	-0.001454	-0.001196	-0.001173	-0.000918	-0.000596	-0.000485	-0.000562	-0.000522	-0.000621	-0.000632	-0.000777	-0.000708	-0.000673	-0.000661	-0.000611	-0.000617	-0.000626	-0.000537	-0.000597	-0.000541	-0.000497	-0.000461	-0.000366	-0.000388	-0.00038
432.898	2.21426	0.005214	0.006101	0.005041	0.003799	0.002508	0.001193	0.000404	0.000115	-0.000139	-0.000514	-0.000845	-0.001167	-0.001339	-0.001476	-0.001639	-0.001594	-0.001522	-0.001461	-0.001522	-0.001487	-0.001488	-0.001311	-0.001275	-0.001159	-0.001077	-0.000991	-0.000787	-0.000524	-0.000386	-0.000337	-0.000346	-0.000457	-0.000515	-0.000635	-0.000564	-0.000548	-0.000536	-0.000483	-0.000485	-0.000565	-0.000427	-0.000424	-0.000398	-0.000336	-0.000346	-0.000272	-0.000281	-0.000225
435.237	2.26227	0.0049	0.0059	0.004957	0.00376	0.002503	0.001247	0.000422	0.000159	-0.000109	-0.000509	-0.000909	-0.0012	-0.001369	-0.001468	-0.001525	-0.001533	-0.001464	-0.001458	-0.001418	-0.001354	-0.001281	-0.001199	-0.00123	-0.001208	-0.001058	-0.000874	-0.000702	-0.000496	-0.000311	-0.0003	-0.000368	-0.000394	-0.000476	-0.000533	-0.000509	-0.000515	-0.000481	-0.000498	-0.000497	-0.000421	-0.000361	-0.000322	-0.000256	-0.000278	-0.000245	-0.000219	-0.000202	-0.000183
437.577	2.31294	0.004126	0.004901	0.004155	0.003146	0.002003	0.000896	0.000122	-9e-05	-0.000374	-0.00074	-0.001008	-0.00128	-0.001501	-0.001538	-0.001543	-0.001558	-0.00153	-0.001492	-0.001479	-0.001428	-0.001326	-0.001314	-0.001259	-0.001142	-0.001079	-0.000971	-0.0008	-0.000609	-0.000437	-0.000416	-0.000467	-0.000506	-0.000578	-0.000587	-0.000577	-0.000596	-0.000592	-0.000544	-0.0005	-0.000489	-0.000473	-0.000442	-0.000407	-0.000341	-0.000267	-0.000257	-0.00023	-0.000225
439.917	2.36226	0.004056	0.004647	0.003912	0.002979	0.001878	0.000918	0.000149	-6.8e-05	-0.000382	-0.000664	-0.000939	-0.001231	-0.001389	-0.001435	-0.001478	-0.001497	-0.001467	-0.001454	-0.001397	-0.001298	-0.001302	-0.001247	-0.001169	-0.001078	-0.000976	-0.00091	-0.000777	-0.000565	-0.000426	-0.00038	-0.000394	-0.000442	-0.000527	-0.000558	-0.000521	-0.000484	-0.000513	-0.00052	-0.000455	-0.000429	-0.000411	-0.000417	-0.000391	-0.000328	-0.00025	-0.000279	-0.000245	-0.000187
442.258	2.41293	0.00363	0.00423	0.003622	0.002822	0.001744	0.000792	5.8e-05	-0.000157	-0.000461	-0.000733	-0.000966	-0.001188	-0.001358	-0.001406	-0.001465	-0.001361	-0.001359	-0.001393	-0.001339	-0.001307	-0.001153	-0.001179	-0.001112	-0.001033	-0.000999	-0.000897	-0.000676	-0.000534	-0.00033	-0.000344	-0.000391	-0.000417	-0.000486	-0.000545	-0.000544	-0.000505	-0.00043	-0.000395	-0.000451	-0.000446	-0.000405	-0.00035	-0.000293	-0.000275	-0.000255	-0.000234	-0.000233	-0.000238
444.599	2.46626	0.00333	0.003882	0.003321	0.002686	0.00164	0.000791	0.000122	-4.5e-05	-0.000368	-0.000618	-0.000874	-0.001142	-0.001196	-0.001222	-0.001305	-0.001222	-0.001188	-0.001236	-0.001206	-0.001085	-0.001044	-0.000979	-0.000964	-0.000919	-0.000808	-0.00078	-0.000635	-0.000406	-0.0003	-0.000298	-0.000321	-0.000346	-0.000355	-0.000406	-0.000409	-0.000329	-0.000339	-0.000362	-0.000322	-0.00034	-0.000231	-0.000206	-0.00023	-0.000172	-0.000114	-9.1e-05	-9.8e-05	-0.000148
446.941	2.51426	0.003093	0.003619	0.003112	0.002467	0.001532	0.000651	7.8e-05	-0.000177	-0.000393	-0.000646	-0.000877	-0.001043	-0.001172	-0.00119	-0.001299	-0.001227	-0.001172	-0.001165	-0.001143	-0.001071	-0.001026	-0.000937	-0.000893	-0.000844	-0.000776	-0.000746	-0.000593	-0.000424	-0.000309	-0.000316	-0.000354	-0.000347	-0.000372	-0.000413	-0.000417	-0.000353	-0.000332	-0.000344	-0.000319	-0.000286	-0.000287	-0.000244	-0.000227	-0.000165	-0.000141	-0.000127	-0.000129	-8.6e-05
449.283	2.5636	0.002735	0.003259	0.002755	0.002285	0.0014	0.000531	4.7e-05	-0.000234	-0.00044	-0.000681	-0.000951	-0.001091	-0.001194	-0.001204	-0.001228	-0.001216	-0.001239	-0.001165	-0.001087	-0.00108	-0.001006	-0.000929	-0.000904	-0.000837	-0.000807	-0.00069	-0.000593	-0.000422	-0.000309	-0.000317	-0.000364	-0.000394	-0.000431	-0.000416	-0.000413	-0.000394	-0.000358	-0.000366	-0.000367	-0.000393	-0.000304	-0.000277	-0.000229	-0.000128	-0.000127	-0.000157	-0.00013	-8.4e-05
451.626	2.61294	0.002764	0.003247	0.002784	0.002301	0.001501	0.000773	0.00023	-3.3e-05	-0.000276	-0.000555	-0.00076	-0.000907	-0.000987	-0.000961	-0.000925	-0.000903	-0.000914	-0.000933	-0.000903	-0.000833	-0.000772	-0.000754	-0.000741	-0.000669	-0.000613	-0.000545	-0.000416	-0.00027	-0.000199	-0.000185	-0.000184	-0.000211	-0.000276	-0.000278	-0.000247	-0.000206	-0.000142	-0.000137	-0.000168	-0.000173	-0.000146	-0.000122	-6.7e-05	-4.1e-05	1.6e-05	1.7e-05	-2.1e-05	-1.2e-05
453.97	2.66226	0.002054	0.002479	0.002138	0.001767	0.001104	0.000336	-9.7e-05	-0.000318	-0.000458	-0.000664	-0.000841	-0.000985	-0.001099	-0.001114	-0.001052	-0.001075	-0.001069	-0.001024	-0.00098	-0.000919	-0.000863	-0.000843	-0.000788	-0.00075	-0.000723	-0.000696	-0.000611	-0.000453	-0.000328	-0.000317	-0.000334	-0.000363	-0.000363	-0.000373	-0.000398	-0.000347	-0.000336	-0.000328	-0.000325	-0.000291	-0.00026	-0.000236	-0.000213	-0.000177	-0.000149	-0.000165	-0.000139	-0.000101
456.314	2.71293	0.001957	0.002275	0.002006	0.001625	0.001047	0.00033	-0.000122	-0.000372	-0.000528	-0.000719	-0.000833	-0.000937	-0.000978	-0.001014	-0.001049	-0.001032	-0.000977	-0.000946	-0.000936	-0.000864	-0.000774	-0.000756	-0.000722	-0.000714	-0.000644	-0.000532	-0.000493	-0.000421	-0.000318	-0.000255	-0.000276	-0.000321	-0.000386	-0.000386	-0.000366	-0.000313	-0.00032	-0.000293	-0.000267	-0.000275	-0.00024	-0.00023	-0.000226	-0.000157	-0.000106	-0.00011	-9.7e-05	-6.1e-05
458.658	2.76361	0.001815	0.002231	0.00197	0.001545	0.001011	0.000399	7e-06	-0.000211	-0.000384	-0.000566	-0.000653	-0.000742	-0.000833	-0.000851	-0.000813	-0.000852	-0.000878	-0.000774	-0.000763	-0.000684	-0.000662	-0.000635	-0.00054	-0.000546	-0.000492	-0.000429	-0.000358	-0.000297	-0.000171	-0.000232	-0.000166	-0.000203	-0.000235	-0.00027	-0.000217	-0.000173	-0.000155	-0.000139	-0.000137	-0.000166	-8e-05	-8.9e-05	-7e-05	-1.8e-05	-2e-05	1.2e-05	5e-06	7e-06
461.003	2.8156	0.001688	0.002114	0.001855	0.001457	0.001052	0.000496	2.6e-05	-0.000173	-0.000266	-0.000492	-0.000605	-0.000732	-0.000768	-0.000779	-0.000785	-0.000759	-0.000694	-0.000669	-0.000688	-0.000656	-0.000598	-0.000521	-0.000512	-0.000466	-0.000426	-0.000384	-0.000332	-0.000226	-0.000118	-0.000101	-0.000144	-0.000174	-0.000161	-0.000183	-0.000223	-0.000133	-0.000141	-8e-05	-0.000135	-0.000117	-5.1e-05	-2.8e-05	-5.2e-05	-3e-06	-1.7e-05	4e-06	-2.1e-05	6.6e-05
463.349	2.86494	0.001311	0.001634	0.001604	0.001219	0.000851	0.000355	-2e-05	-0.000296	-0.000367	-0.000512	-0.000606	-0.000673	-0.000741	-0.000712	-0.000693	-0.000712	-0.000677	-0.000635	-0.000624	-0.000641	-0.000567	-0.000541	-0.000485	-0.000462	-0.000457	-0.000397	-0.000373	-0.000242	-0.00016	-0.000138	-0.000132	-0.000179	-0.000181	-0.000229	-0.000195	-0.000185	-0.000109	-0.000108	-0.000113	-5.9e-05	-9.1e-05	-7.2e-05	-7.7e-05	-5.4e-05	8e-06	7e-06	-2.9e-05	1.7e-05
465.695	2.91294	0.001353	0.001561	0.001414	0.001016	0.000642	0.00025	-0.000122	-0.000293	-0.000411	-0.000549	-0.000625	-0.000724	-0.000735	-0.00071	-0.000723	-0.000717	-0.000679	-0.000688	-0.000616	-0.000544	-0.00051	-0.000464	-0.000479	-0.000431	-0.000406	-0.000373	-0.00033	-0.000272	-0.000194	-0.000174	-0.00018	-0.000208	-0.000203	-0.000205	-0.000133	-0.000103	-0.000133	-0.000142	-0.000123	-0.000132	-0.000132	-0.000101	-6.4e-05	-9e-06	-2.7e-05	-3.6e-05	-4e-06	-1.2e-05
468.041	2.96493	0.001548	0.001776	0.001672	0.001306	0.000885	0.000499	0.000158	-2.3e-05	-0.000135	-0.000293	-0.000367	-0.000442	-0.000481	-0.000466	-0.000452	-0.000472	-0.000461	-0.000422	-0.000395	-0.000359	-0.000323	-0.000327	-0.000301	-0.000261	-0.000221	-0.000167	-0.00012	-6.4e-05	8e-06	3.4e-05	6e-06	1.1e-05	2.8e-05	3.3e-05	3e-05	4.2e-05	5.5e-05	3.4e-05	1.6e-05	3.3e-05	4.8e-05	8.8e-05	0.000137	0.000159	0.00016	0.000164	0.000167	0.000161
470.388	3.01293	0.000958	0.001199	0.001068	0.000864	0.000557	0.000179	-0.000105	-0.000265	-0.000402	-0.000486	-0.000563	-0.00063	-0.000643	-0.000667	-0.000643	-0.000636	-0.000638	-0.000609	-0.000555	-0.000496	-0.000494	-0.000451	-0.000392	-0.000386	-0.000368	-0.000338	-0.000291	-0.000209	-0.000144	-0.000132	-0.000129	-0.000122	-0.000139	-0.00013	-0.000136	-0.000164	-0.000174	-0.000176	-0.000139	-0.000106	-9.5e-05	-9.2e-05	-5.5e-05	-5.7e-05	-7.2e-05	-2.8e-05	-2e-06	2.1e-05
472.736	3.0636	0.000813	0.001072	0.000988	0.000837	0.000507	0.000183	-8.3e-05	-0.000187	-0.00027	-0.000396	-0.000487	-0.000511	-0.000554	-0.000518	-0.000521	-0.000487	-0.000489	-0.00051	-0.000442	-0.000422	-0.000388	-0.000331	-0.000321	-0.000329	-0.000269	-0.000207	-0.000178	-0.000148	-0.000106	-7.2e-05	-6e-05	-9.7e-05	-0.000115	-7.6e-05	-7.5e-05	-4.3e-05	-3.6e-05	-7.4e-05	-2e-05	-2.1e-05	-2.9e-05	9e-06	4.2e-05	4.6e-05	1.9e-05	7e-05	3.6e-05	9.5e-05
475.084	3.11293	0.00093	0.00115	0.001032	0.000862	0.00054	0.000158	-0.000124	-0.000146	-0.000244	-0.000338	-0.000454	-0.000513	-0.000473	-0.000473	-0.000478	-0.000484	-0.000489	-0.000435	-0.000382	-0.000359	-0.000366	-0.000301	-0.000296	-0.000255	-0.000286	-0.000277	-0.000177	-0.000107	-4.6e-05	-5.5e-05	-3.6e-05	-9.2e-05	-7e-05	-7.9e-05	-2.8e-05	-5.1e-05	-7.9e-05	-1.5e-05	-5.2e-05	-2.5e-05	-7e-06	-5e-06	3.7e-05	7e-06	-9e-06	2e-05	8e-06	6.5e-05
477.433	3.16227	0.00083	0.001058	0.000844	0.00074	0.00052	0.000194	-8.6e-05	-0.000136	-0.000243	-0.000298	-0.000415	-0.000433	-0.000424	-0.000434	-0.000436	-0.000423	-0.00043	-0.00033	-0.000352	-0.000338	-0.000296	-0.000265	-0.000284	-0.00021	-0.00022	-0.000175	-0.000141	-3.7e-05	0	-4.1e-05	-2.2e-05	-7.4e-05	-8.6e-05	-6.7e-05	-6.3e-05	-4.6e-05	-4.2e-05	1e-06	3.4e-05	3e-06	3.5e-05	3.7e-05	-2e-05	4.5e-05	8.7e-05	9.9e-05	9.8e-05	7.8e-05
479.782	3.2116	0.000828	0.001057	0.000806	0.000679	0.000472	0.000126	-7e-05	-6.4e-05	-0.000137	-0.000246	-0.000263	-0.000263	-0.000332	-0.00037	-0.000355	-0.000331	-0.000337	-0.000287	-0.000267	-0.000258	-0.000181	-0.000178	-0.00017	-0.000159	-0.000131	-0.000103	-7.3e-05	-2e-06	3.7e-05	5.3e-05	1.5e-05	-2e-06	2.7e-05	6.4e-05	9.5e-05	3.5e-05	2.3e-05	-1.9e-05	6.5e-05	5.6e-05	0.000115	9.9e-05	8.4e-05	8.6e-05	0.000121	0.000129	0.000161	0.000119
482.132	3.2636	0.000893	0.001111	0.000916	0.000812	0.00058	0.000311	0.000115	4.9e-05	-3.7e-05	-0.000127	-0.000164	-0.000204	-0.000227	-0.000165	-0.000182	-0.000161	-0.000137	-0.000143	-0.000143	-0.000109	-0.000117	-0.0001	-7.3e-05	-3.6e-05	1.4e-05	-7e-06	1.8e-05	0.000106	0.000142	0.00012	0.000115	0.000127	7.7e-05	0.000115	0.000132	8.6e-05	0.00015	0.000148	0.000175	0.000176	0.000161	0.000183	0.000173	0.000146	0.000157	0.000232	0.000273	0.000232
484.482	3.31026	0.000563	0.000743	0.00067	0.000583	0.00037	0.000157	-1.8e-05	-7.1e-05	-0.000121	-0.000194	-0.000204	-0.000221	-0.000296	-0.000261	-0.000273	-0.000322	-0.000317	-0.000242	-0.0002	-0.000198	-0.000158	-0.000137	-0.00013	-0.000115	-0.000101	-0.00012	-0.0001	-3.4e-05	-1.9e-05	-3.1e-05	6e-06	2.5e-05	7.9e-05	6.9e-05	3e-05	1.3e-05	3.7e-05	2.7e-05	2.3e-05	3e-05	3.9e-05	5.8e-05	7.4e-05	0.000103	0.000114	0.000137	0.000118	9.8e-05
486.833	3.36227	0.000682	0.000896	0.000803	0.000689	0.000538	0.000321	0.00013	8.5e-05	4e-05	-6e-05	-0.000105	-0.000104	-0.000157	-0.000171	-0.000122	-0.000108	-0.000107	-8.4e-05	-6.3e-05	-4e-05	-5e-06	-4e-06	-2e-05	1.3e-05	1.5e-05	5.5e-05	0.000105	0.000137	0.000196	0.000183	0.000142	0.000132	0.000144	0.000168	0.000142	0.000123	0.000129	0.00014	0.000136	0.000133	0.000128	0.000154	0.000212	0.000235	0.000273	0.000242	0.000217	0.000223
489.184	3.4156	0.000551	0.000705	0.000652	0.000601	0.000436	0.000203	2e-05	-1.4e-05	-3e-05	-0.000122	-0.000155	-0.000164	-0.000149	-0.000171	-0.000172	-0.000185	-0.000131	-0.00011	-0.000107	-0.000101	-9.8e-05	-9.5e-05	-6e-05	-1.8e-05	-2.2e-05	-1.1e-05	0	3.8e-05	8e-05	8.5e-05	9.8e-05	8.3e-05	9.2e-05	0.000111	0.000101	8.8e-05	5.9e-05	7.2e-05	0.000111	0.000105	0.000105	0.000137	0.000116	0.000125	0.000144	0.000148	0.000155	0.000164
491.536	3.4636	0.000617	0.000791	0.000669	0.000541	0.000425	0.000252	0.000103	5.4e-05	3.6e-05	-3.1e-05	-8.4e-05	-8e-05	-0.000112	-0.000126	-0.000107	-9.7e-05	-4.6e-05	-4.5e-05	-3.2e-05	-2.5e-05	-1.9e-05	-1.8e-05	3.4e-05	3.8e-05	2.9e-05	3.1e-05	7.7e-05	0.000102	0.000136	0.000128	0.000132	0.000134	0.000117	0.000138	0.000126	0.000109	0.000126	0.000114	0.000137	0.000162	0.000178	0.000188	0.000166	0.000148	0.000213	0.00022	0.00022	0.000207
493.888	3.51294	0.000587	0.000775	0.000749	0.000704	0.00053	0.00034	0.000192	0.000153	0.000131	4.5e-05	6.9e-05	3.1e-05	-1.6e-05	-4.5e-05	-3e-05	-2.3e-05	2.9e-05	6.6e-05	6.3e-05	-4e-06	5e-05	7.3e-05	2.5e-05	5.2e-05	0.000107	0.000122	0.000147	0.000177	0.000211	0.000218	0.000246	0.00018	0.000214	0.000156	0.000185	0.000206	0.000205	0.0002	0.000176	0.000213	0.000231	0.000195	0.000217	0.000258	0.000238	0.000292	0.000271	0.00032
496.241	3.56226	0.000677	0.000768	0.000719	0.000628	0.000429	0.000245	0.000177	0.000165	0.000141	6.5e-05	5.1e-05	3.9e-05	3.6e-05	0	4e-06	-2.3e-05	2.3e-05	5.7e-05	8e-05	7.6e-05	6.8e-05	0.000148	0.000119	7.2e-05	0.000137	0.00014	0.000168	0.000146	0.0002	0.000206	0.000197	0.000214	0.000175	0.000196	0.000178	0.000308	0.000216	0.000183	0.000209	0.000225	0.000232	0.000248	0.000237	0.000268	0.000229	0.00024	0.000243	0.00027
498.594	3.6156	0.000655	0.000782	0.000816	0.000723	0.000596	0.000441	0.000368	0.000293	0.000269	0.000158	0.000201	9.3e-05	0.000137	0.000111	5.5e-05	3.7e-05	7.8e-05	0.000124	9.8e-05	0.000155	0.000177	0.000209	0.000171	0.000114	0.000226	0.000195	0.000248	0.000276	0.000267	0.000223	0.000306	0.000218	0.000313	0.000296	0.000245	0.000286	0.000244	0.00025	0.000352	0.000266	0.000353	0.000311	0.000281	0.000272	0.000291	0.00031	0.000346	0.000295
500.948	3.66227	0.000382	0.000594	0.000585	0.000526	0.000399	0.000268	0.000137	0.000111	0.000121	3.7e-05	4.3e-05	-1e-06	6e-06	1.1e-05	2.6e-05	3.3e-05	-2e-05	2.6e-05	-3e-06	3.3e-05	6.2e-05	7.1e-05	9e-05	5.4e-05	9.4e-05	0.000136	0.000122	0.000141	0.000182	0.000155	0.000163	0.000157	0.000163	0.000155	0.000192	0.000145	0.000142	0.00015	0.000155	0.000134	0.000152	0.000141	0.000242	0.000187	0.000213	0.000271	0.000284	0.000228
503.302	3.71293	0.000404	0.000509	0.000549	0.000515	0.000388	0.000287	0.000215	0.000239	0.000185	0.000113	6.7e-05	4.9e-05	5.1e-05	4.3e-05	7.5e-05	5.7e-05	6e-05	7.9e-05	6.4e-05	6.5e-05	9.6e-05	9.9e-05	0.0001	0.000147	0.000179	0.000166	0.000127	0.000167	0.000228	0.00022	0.000227	0.000182	0.000176	0.000178	0.000167	0.000127	0.000149	0.000186	0.00022	0.000176	0.000187	0.000221	0.00022	0.000242	0.000225	0.000241	0.000271	0.000296
505.657	3.7636	0.000649	0.000791	0.000734	0.000712	0.000578	0.00047	0.000434	0.000403	0.000356	0.000288	0.000304	0.000304	0.000252	0.000229	0.000237	0.000222	0.000236	0.000231	0.000234	0.000252	0.000264	0.000259	0.00029	0.000275	0.000253	0.000242	0.000245	0.000284	0.000337	0.000343	0.00034	0.000342	0.000348	0.000336	0.00035	0.000324	0.000315	0.000323	0.000346	0.000331	0.000347	0.000337	0.00037	0.00036	0.000336	0.000336	0.00035	0.000353
508.013	3.81426	0.000481	0.00065	0.000704	0.000611	0.000514	0.000396	0.000317	0.000278	0.000277	0.000279	0.000228	0.000168	0.000127	0.000174	0.000221	0.00022	0.00017	0.000164	0.000207	0.000199	0.000202	0.000218	0.000187	0.000193	0.000213	0.000237	0.000264	0.000284	0.000301	0.000296	0.000298	0.000309	0.000322	0.000321	0.000304	0.000282	0.000281	0.000308	0.000322	0.000318	0.000349	0.000349	0.000324	0.000332	0.000325	0.000354	0.000358	0.000309
510.369	3.8636	0.000584	0.000731	0.000667	0.000672	0.000542	0.000438	0.000368	0.000287	0.000296	0.00027	0.000234	0.000219	0.000193	0.000206	0.000212	0.000196	0.000159	0.000228	0.000203	0.000195	0.000204	0.000176	0.000201	0.000222	0.00023	0.000261	0.000254	0.000248	0.000318	0.000336	0.000328	0.000306	0.000329	0.000309	0.000316	0.000298	0.000281	0.000277	0.000286	0.000292	0.000342	0.000316	0.000246	0.000302	0.000315	0.000306	0.000306	0.000324
512.725	4.85293	0.000491	0.000687	0.000731	0.000683	0.000536	0.00046	0.000397	0.000361	0.00034	0.000319	0.00026	0.000295	0.000252	0.000224	0.000277	0.000318	0.000301	0.000274	0.000251	0.000253	0.000271	0.0003	0.000307	0.000301	0.000312	0.000296	0.000293	0.000334	0.000356	0.000359	0.000367	0.00033	0.000286	0.000281	0.000329	0.000354	0.0003	0.000308	0.000321	0.00035	0.000346	0.000324	0.000361	0.000343	0.000346	0.000347	0.000376	0.000357
515.082	5.83427	0.000224	0.000443	0.000521	0.000508	0.000417	0.000284	0.000277	0.000268	0.000232	0.000209	0.000173	0.000168	0.000196	0.000138	0.000151	0.000168	0.000162	0.000183	0.00018	0.000184	0.000152	0.000146	0.000198	0.000216	0.000182	0.000216	0.000183	0.000211	0.000231	0.000219	0.000192	0.000253	0.000254	0.0002	0.000208	0.000264	0.00021	0.000261	0.000241	0.000227	0.000271	0.000214	0.000205	0.000239	0.000264	0.000299	0.000282	0.000242
517.44	6.84893	0.000339	0.000473	0.00055	0.000551	0.000485	0.000439	0.000269	0.000294	0.000306	0.00031	0.000244	0.000207	0.000226	0.000207	0.000233	0.000228	0.000266	0.00025	0.000242	0.000217	0.000236	0.000217	0.000216	0.000209	0.000268	0.000208	0.000272	0.000296	0.00028	0.000284	0.000297	0.000291	0.000316	0.00027	0.000242	0.000216	0.000247	0.000257	0.000238	0.000308	0.000272	0.000356	0.000306	0.000274	0.000293	0.00033	0.000308	0.000257
519.798	7.83427	0.000495	0.000641	0.000659	0.000653	0.000591	0.00055	0.000467	0.000515	0.000451	0.000436	0.000365	0.000341	0.000328	0.000326	0.000336	0.000332	0.000358	0.000332	0.000384	0.000365	0.000274	0.000307	0.000285	0.000301	0.000353	0.000339	0.000327	0.000418	0.000354	0.000395	0.000418	0.000376	0.00033	0.000342	0.000418	0.000355	0.00034	0.000415	0.000393	0.000323	0.000379	0.00037	0.000397	0.000325	0.000431	0.000395	0.000395	0.000387
522.156	8.85159	0.000535	0.000655	0.000675	0.000652	0.000622	0.000525	0.000462	0.000428	0.000397	0.000382	0.00028	0.000316	0.000244	0.000252	0.000251	0.000287	0.000273	0.000305	0.000343	0.000303	0.000295	0.000302	0.000302	0.000305	0.000274	0.000298	0.000308	0.000342	0.000343	0.000348	0.000355	0.000291	0.000319	0.000325	0.000355	0.0003	0.000319	0.000329	0.000319	0.000312	0.000327	0.000304	0.000374	0.000385	0.000423	0.000393	0.000373	0.000361
524.515	9.83693	0.000299	0.000557	0.000588	0.000598	0.000549	0.000476	0.000385	0.0004	0.000348	0.00039	0.000359	0.000338	0.000322	0.000335	0.000354	0.000344	0.000334	0.000363	0.000362	0.000287	0.000317	0.000331	0.000301	0.000297	0.000342	0.000342	0.00031	0.000347	0.000335	0.000388	0.000356	0.000347	0.000429	0.00038	0.000343	0.000355	0.00035	0.000323	0.000327	0.000356	0.000395	0.000367	0.000349	0.000393	0.000405	0.000434	0.000374	0.000371
526.875	10.8489	0.000471	0.000633	0.000649	0.000626	0.000581	0.000531	0.000494	0.000497	0.000436	0.000401	0.000366	0.000373	0.000297	0.000296	0.000346	0.000356	0.000315	0.000341	0.000342	0.000349	0.000333	0.000341	0.000346	0.00033	0.000328	0.000321	0.000318	0.000344	0.000364	0.0004	0.000385	0.000352	0.000336	0.00037	0.000356	0.000328	0.000375	0.00038	0.000347	0.000337	0.000332	0.000341	0.00034	0.00037	0.000426	0.000413	0.000361	0.000349
529.235		0.000465	0.000625	0.000645	0.000634	0.000605	0.000548	0.000503	0.000455	0.000446	0.000422	0.000413	0.000374	0.000359	0.000344	0.000355	0.000346	0.00033	0.000348	0.000353	0.000328	0.000332	0.00034	0.000345	0.000342	0.000305	0.000289	0.000325	0.000367	0.0004	0.000413	0.000389	0.000351	0.000354	0.000355	0.000341	0.000376	0.000373	0.000341	0.000346	0.000357	0.000331	0.000325	0.000336	0.00035	0.000395	0.00042	0.000403	0.00036
531.596		0.000451	0.000637	0.000649	0.000658	0.000611	0.000576	0.000536	0.000505	0.000454	0.000405	0.000389	0.00038	0.000371	0.000336	0.000355	0.00037	0.000354	0.000358	0.000366	0.000366	0.000347	0.000341	0.000358	0.000368	0.000377	0.00037	0.000372	0.000384	0.000401	0.00042	0.000416	0.000405	0.000381	0.000362	0.000371	0.000402	0.000425	0.0004	0.000392	0.000415	0.000371	0.00038	0.000405	0.00039	0.000419	0.000413	0.000379	0.000365
533.957		0.000287	0.000487	0.000524	0.000487	0.000454	0.000415	0.000433	0.000463	0.000436	0.000414	0.000395	0.000344	0.00031	0.000319	0.000292	0.000284	0.000304	0.000308	0.000297	0.000306	0.000286	0.000285	0.000287	0.000301	0.000284	0.000243	0.000257	0.00032	0.000334	0.000323	0.000354	0.000343	0.000339	0.000353	0.000336	0.000315	0.000322	0.000324	0.00033	0.000326	0.000308	0.000316	0.000318	0.000345	0.000338	0.000341	0.000311	0.000284
536.318		0.000558	0.000679	0.000674	0.00066	0.000646	0.000559	0.000507	0.00053	0.0005	0.000458	0.000475	0.000432	0.000431	0.000431	0.000435	0.000384	0.000397	0.000405	0.000407	0.000403	0.000406	0.000439	0.000397	0.000399	0.000421	0.000376	0.000416	0.000445	0.000433	0.000432	0.000462	0.000457	0.000454	0.000458	0.0004	0.000408	0.000464	0.000433	0.00044	0.000466	0.000437	0.000423	0.000464	0.000453	0.000462	0.000433	0.000424	0.000474
538.681		0.000522	0.000683	0.000621	0.000609	0.000542	0.000509	0.000495	0.000449	0.000457	0.00044	0.000409	0.000375	0.000432	0.000341	0.000371	0.000361	0.000412	0.000377	0.000385	0.000396	0.000335	0.000315	0.000339	0.000386	0.000379	0.000373	0.000361	0.000338	0.000398	0.000379	0.000356	0.000361	0.000407	0.000402	0.000364	0.000381	0.000361	0.000378	0.00036	0.000346	0.000364	0.000383	0.00041	0.000437	0.000409	0.000388	0.00039	0.00037
541.043		0.000538	0.000752	0.000732	0.00073	0.000695	0.000606	0.000611	0.000564	0.00057	0.000473	0.000485	0.000457	0.000489	0.000415	0.000434	0.000425	0.000423	0.000431	0.000437	0.000387	0.00043	0.000414	0.000392	0.000469	0.000386	0.000419	0.00043	0.000438	0.000467	0.000464	0.000446	0.000471	0.000474	0.000445	0.000431	0.000431	0.000496	0.000426	0.00045	0.000484	0.000445	0.000431	0.000434	0.000455	0.000424	0.000437	0.000465	0.000441
543.407		0.000448	0.000621	0.000719	0.00069	0.000722	0.000622	0.00062	0.000569	0.00054	0.000462	0.000487	0.000451	0.000441	0.000389	0.000432	0.00042	0.000419	0.000416	0.000424	0.000378	0.000423	0.000456	0.0004	0.000367	0.000383	0.000347	0.000349	0.000421	0.000462	0.000481	0.000443	0.000447	0.00041	0.000419	0.000438	0.000402	0.00042	0.000436	0.00038	0.000426	0.000384	0.000416	0.000366	0.000461	0.000457	0.000448	0.000455	0.000446
545.77		0.000382	0.000556	0.000622	0.000539	0.000641	0.000584	0.000567	0.000486	0.000512	0.0004	0.000371	0.000326	0.000377	0.000377	0.000351	0.000339	0.000341	0.000385	0.000336	0.000405	0.000346	0.000358	0.000375	0.000381	0.000344	0.000312	0.000399	0.000376	0.00048	0.000439	0.000391	0.000368	0.00038	0.000405	0.000413	0.000382	0.000415	0.000341	0.00035	0.000339	0.000355	0.000317	0.000338	0.000387	0.000413	0.000398	0.000404	0.000394
548.135		0.000374	0.000572	0.000584	0.000565	0.000511	0.000516	0.000484	0.000485	0.000506	0.000441	0.000424	0.000365	0.00043	0.000426	0.000365	0.000369	0.000347	0.000361	0.000355	0.000356	0.00037	0.000339	0.000369	0.000412	0.000377	0.000371	0.000378	0.000383	0.000404	0.000409	0.000363	0.000381	0.000397	0.000381	0.00035	0.000351	0.000372	0.000379	0.000358	0.000386	0.000333	0.000369	0.000318	0.000383	0.000439	0.000391	0.000352	0.000339
550.499		0.00045	0.000637	0.000653	0.000615	0.000638	0.000543	0.000555	0.000537	0.000533	0.000502	0.000455	0.000458	0.000431	0.000452	0.000414	0.000395	0.000403	0.000375	0.000397	0.000369	0.00036	0.000355	0.000378	0.000381	0.00035	0.000333	0.000398	0.000407	0.000409	0.000415	0.000417	0.000412	0.000446	0.000437	0.000402	0.00041	0.000428	0.000413	0.000401	0.000396	0.000405	0.000381	0.000361	0.000405	0.000396	0.00038	0.00039	0.000407
552.865		0.000626	0.000755	0.00075	0.000722	0.000712	0.00067	0.000656	0.000628	0.000622	0.000533	0.000483	0.000464	0.000477	0.000503	0.000458	0.000444	0.000456	0.000447	0.000459	0.000414	0.000408	0.000448	0.000429	0.000421	0.000429	0.000452	0.000446	0.0005	0.000502	0.00053	0.000506	0.000454	0.000452	0.000456	0.000475	0.000477	0.00049	0.000395	0.000451	0.000483	0.000456	0.000443	0.000433	0.000453	0.000481	0.000495	0.000464	0.000457
555.231		0.00062	0.000747	0.000725	0.000707	0.000659	0.000577	0.000561	0.000567	0.000554	0.000542	0.000537	0.000484	0.000439	0.000434	0.000446	0.000433	0.000409	0.000408	0.000406	0.000413	0.000414	0.000437	0.000435	0.000416	0.000386	0.000359	0.00036	0.000382	0.000414	0.000438	0.000456	0.000447	0.000436	0.000426	0.00042	0.000401	0.000406	0.000427	0.000464	0.000462	0.000421	0.000432	0.000413	0.000409	0.000398	0.000361	0.000364	0.000386
557.597		0.000574	0.000672	0.000693	0.000714	0.000696	0.000598	0.000542	0.000554	0.000536	0.000503	0.000492	0.000482	0.000492	0.000496	0.000453	0.000445	0.000452	0.000438	0.000431	0.00044	0.000433	0.000421	0.000417	0.000426	0.000402	0.000417	0.00042	0.000409	0.00046	0.00046	0.000446	0.000419	0.000439	0.000426	0.000389	0.000411	0.000431	0.00041	0.00042	0.000416	0.000409	0.000415	0.00044	0.00045	0.000442	0.000429	0.000419	0.000435
559.964		0.000382	0.000552	0.000615	0.000638	0.000612	0.000577	0.000553	0.000547	0.000502	0.000486	0.000475	0.000437	0.000449	0.000438	0.000424	0.000393	0.000403	0.000437	0.000416	0.00038	0.000384	0.000373	0.00034	0.000335	0.000359	0.000388	0.000405	0.000431	0.000454	0.000417	0.000404	0.000418	0.000437	0.000409	0.000388	0.00041	0.000401	0.000389	0.000402	0.000382	0.000372	0.000364	0.00038	0.000421	0.000391	0.00037	0.000376	0.000392
562.331		0.000618	0.000784	0.000779	0.000767	0.000701	0.000677	0.000667	0.000641	0.000592	0.000572	0.000538	0.000528	0.000511	0.00051	0.000499	0.000507	0.00049	0.000462	0.000464	0.000444	0.000442	0.000451	0.000441	0.000435	0.000445	0.000482	0.000486	0.000512	0.00053	0.000509	0.000479	0.000438	0.000471	0.000472	0.000449	0.000458	0.000464	0.000441	0.000463	0.000468	0.000451	0.000457	0.000462	0.000464	0.00049	0.000453	0.000445	0.000438
564.699		0.00036	0.000531	0.000564	0.000574	0.000566	0.000593	0.000587	0.000551	0.000506	0.000474	0.000419	0.000418	0.000408	0.000399	0.000363	0.000402	0.000369	0.000363	0.000402	0.000407	0.000404	0.000391	0.000361	0.00038	0.000372	0.000374	0.000389	0.000376	0.000411	0.000417	0.000389	0.000368	0.000372	0.000386	0.000392	0.000393	0.000395	0.000352	0.000351	0.00034	0.000364	0.000359	0.000347	0.000378	0.000436	0.000396	0.000395	0.000387
567.068		0.000503	0.000638	0.000671	0.000702	0.000649	0.000569	0.000538	0.000562	0.000487	0.000474	0.000432	0.000488	0.00044	0.000452	0.000445	0.000488	0.000472	0.00046	0.000417	0.000403	0.000376	0.00039	0.000403	0.000344	0.000371	0.0004	0.000405	0.000436	0.000405	0.000433	0.00045	0.000455	0.000436	0.000414	0.000437	0.000393	0.000359	0.000374	0.000407	0.000352	0.000387	0.000377	0.000389	0.000412	0.000423	0.000397	0.000434	0.000401
569.437		0.000415	0.000576	0.000665	0.00069	0.000658	0.000577	0.000564	0.000535	0.000496	0.000496	0.000457	0.000494	0.000412	0.000433	0.000455	0.000453	0.000412	0.000426	0.000395	0.000408	0.000385	0.000407	0.000411	0.000341	0.000363	0.00039	0.00037	0.00039	0.000411	0.00043	0.000447	0.000369	0.000382	0.000414	0.000381	0.00042	0.000409	0.000359	0.000395	0.000376	0.000368	0.000378	0.00039	0.000429	0.000419	0.000407	0.000353	0.000415
571.806		0.000421	0.000576	0.000572	0.000619	0.0006	0.000582	0.000602	0.000577	0.000572	0.000503	0.000491	0.000459	0.000407	0.000421	0.000453	0.000453	0.000393	0.00038	0.00041	0.000401	0.000431	0.000413	0.000376	0.000388	0.000409	0.00041	0.000359	0.000422	0.000418	0.000449	0.000392	0.000417	0.00041	0.000399	0.000391	0.000384	0.000386	0.000399	0.000346	0.000353	0.000412	0.000394	0.000428	0.000387	0.000419	0.000339	0.000342	0.000388
574.176		0.000482	0.000575	0.000641	0.00063	0.000607	0.000625	0.000566	0.000557	0.000476	0.000466	0.000511	0.000467	0.000477	0.000459	0.000433	0.000455	0.000465	0.000385	0.00039	0.00038	0.00039	0.000392	0.00037	0.000377	0.000401	0.000365	0.000374	0.00045	0.000447	0.000443	0.000383	0.000366	0.000451	0.000415	0.000403	0.000378	0.000421	0.000424	0.000433	0.000415	0.000373	0.000439	0.000414	0.00042	0.000399	0.000383	0.000417	0.000412
576.547		0.000505	0.00067	0.000683	0.000676	0.000662	0.000608	0.000608	0.000521	0.000493	0.000493	0.000453	0.000494	0.000458	0.000453	0.000487	0.000445	0.000391	0.000451	0.000402	0.000401	0.000389	0.000394	0.00035	0.000351	0.000358	0.000398	0.000408	0.00043	0.000422	0.000431	0.000431	0.000409	0.000407	0.000356	0.000449	0.000406	0.000443	0.000401	0.000411	0.000335	0.000391	0.000372	0.000397	0.000366	0.000392	0.000385	0.000359	0.000434
578.918		0.000515	0.000663	0.00069	0.000679	0.000642	0.000603	0.000574	0.000551	0.000496	0.000485	0.000455	0.000475	0.00044	0.000453	0.000411	0.000439	0.000415	0.000417	0.00043	0.000399	0.000363	0.000354	0.000408	0.000342	0.000361	0.000385	0.00043	0.000462	0.000416	0.000445	0.00042	0.000389	0.0004	0.000378	0.000387	0.000409	0.00038	0.000405	0.000397	0.00039	0.000393	0.000374	0.000426	0.000421	0.000393	0.000401	0.00041	0.000424
581.289		0.000487	0.000675	0.000708	0.000699	0.00063	0.000646	0.000586	0.000583	0.000533	0.000489	0.000498	0.000505	0.000465	0.000481	0.000472	0.000454	0.000408	0.000401	0.000401	0.000394	0.000393	0.000396	0.000401	0.000413	0.000422	0.0004	0.000393	0.000447	0.000438	0.000456	0.000426	0.000441	0.000429	0.00042	0.000411	0.000438	0.000395	0.000408	0.000423	0.000409	0.000424	0.000379	0.00039	0.000403	0.000421	0.000437	0.000408	0.000422
583.662		0.000642	0.000758	0.000788	0.000743	0.000679	0.00065	0.000638	0.000608	0.000576	0.000567	0.000541	0.000534	0.000491	0.000464	0.000469	0.000461	0.000461	0.000431	0.000452	0.000469	0.000481	0.000472	0.000462	0.000433	0.000409	0.00042	0.000429	0.000428	0.000449	0.000455	0.000461	0.000455	0.000438	0.000453	0.000465	0.000441	0.000442	0.000457	0.000454	0.000414	0.000388	0.000378	0.000428	0.00044	0.000422	0.000424	0.000433	0.000465
586.034		0.000526	0.000663	0.000722	0.000725	0.000671	0.000663	0.00065	0.00063	0.000579	0.000538	0.000527	0.000525	0.000499	0.000496	0.000444	0.000449	0.000503	0.000522	0.000476	0.000426	0.000428	0.000413	0.000424	0.000417	0.000429	0.000464	0.000446	0.000467	0.000516	0.000504	0.000466	0.000455	0.000457	0.000439	0.000421	0.000453	0.000479	0.000482	0.000447	0.000426	0.000411	0.00043	0.000468	0.000457	0.000451	0.000432	0.000442	0.000448
588.407		0.000166	0.000351	0.000433	0.000465	0.000455	0.000427	0.000427	0.000381	0.00037	0.000395	0.000357	0.00033	0.000319	0.000333	0.000346	0.000338	0.000309	0.000301	0.000284	0.000259	0.000281	0.000272	0.00026	0.000249	0.000278	0.000317	0.000325	0.000326	0.000318	0.000295	0.00027	0.000295	0.000316	0.000286	0.000278	0.000284	0.000264	0.000282	0.000291	0.000297	0.0003	0.00031	0.00032	0.000306	0.000317	0.000314	0.000312	0.000312
590.781		0.000456	0.000581	0.000672	0.000689	0.000655	0.000644	0.000603	0.00054	0.000529	0.00053	0.000482	0.000479	0.000489	0.000451	0.000445	0.000461	0.000456	0.000434	0.000428	0.000424	0.000416	0.000378	0.000372	0.000393	0.000431	0.000404	0.000384	0.000445	0.000445	0.000428	0.000422	0.000428	0.000447	0.000449	0.000445	0.000419	0.000374	0.000403	0.000414	0.0004	0.000378	0.000397	0.000417	0.000366	0.000372	0.000379	0.000376	0.000417
593.155		0.000483	0.000566	0.000613	0.000592	0.000549	0.000538	0.000562	0.000546	0.000467	0.000442	0.000435	0.000417	0.000421	0.000425	0.000441	0.00042	0.000387	0.000427	0.000412	0.00037	0.000365	0.000366	0.000378	0.000356	0.000344	0.000388	0.000393	0.000378	0.000415	0.000407	0.000383	0.000391	0.000374	0.000382	0.00038	0.000356	0.00039	0.00038	0.000352	0.000386	0.00037	0.000374	0.000412	0.000378	0.000345	0.000344	0.000369	0.000375
595.53		0.000389	0.000504	0.000543	0.000569	0.000548	0.000545	0.000501	0.000496	0.000443	0.000438	0.000454	0.000418	0.000407	0.000401	0.000403	0.000377	0.000395	0.000378	0.000375	0.000391	0.000362	0.000359	0.000331	0.000341	0.000337	0.000349	0.000381	0.000418	0.00039	0.000424	0.000393	0.000387	0.000354	0.000344	0.000368	0.000392	0.000375	0.000383	0.00036	0.000341	0.000343	0.000366	0.000393	0.000311	0.00032	0.000364	0.000338	0.000332
597.905		0.000645	0.000755	0.000793	0.000739	0.000706	0.000627	0.000615	0.000593	0.000577	0.000606	0.000548	0.000514	0.000497	0.000472	0.000457	0.000434	0.000434	0.000437	0.000412	0.000447	0.000434	0.000469	0.00043	0.000463	0.000422	0.00038	0.000416	0.00046	0.00044	0.000419	0.000455	0.000489	0.000434	0.000398	0.000399	0.000408	0.000422	0.000442	0.000426	0.000443	0.000418	0.000415	0.000417	0.000424	0.000379	0.000368	0.000363	0.000355
600.281		0.000216	0.00033	0.000364	0.000367	0.000363	0.000347	0.000352	0.00034	0.000334	0.000339	0.000302	0.000282	0.000269	0.000267	0.000306	0.000266	0.000266	0.000316	0.000277	0.000208	0.000185	0.000269	0.000231	0.000208	0.00021	0.000235	0.00028	0.000276	0.000254	0.000257	0.000264	0.000253	0.000265	0.00024	0.000263	0.000234	0.000169	0.000175	0.000162	0.000181	0.000171	0.00022	0.000194	0.000199	0.000216	0.000191	0.00024	0.000166
602.657		0.000428	0.000538	0.000584	0.000597	0.000632	0.000503	0.000473	0.000459	0.000438	0.00044	0.000411	0.000388	0.000405	0.000401	0.000419	0.000369	0.000381	0.000366	0.000337	0.000332	0.000353	0.00037	0.000334	0.000294	0.000338	0.000359	0.000344	0.000289	0.000351	0.00034	0.000345	0.000338	0.000314	0.000305	0.000355	0.00031	0.000286	0.000288	0.000275	0.000353	0.000291	0.000362	0.000358	0.000331	0.000349	0.000379	0.00035	0.000329
605.034		0.000365	0.000457	0.000539	0.000584	0.000595	0.000431	0.000495	0.00044	0.000448	0.000381	0.000393	0.000403	0.00041	0.000327	0.000327	0.000313	0.000349	0.000326	0.000289	0.000383	0.000348	0.000275	0.000299	0.000319	0.000342	0.000311	0.000265	0.000333	0.000288	0.000306	0.000318	0.000334	0.000298	0.000289	0.000358	0.000328	0.0003	0.000251	0.0003	0.000276	0.000321	0.000307	0.00032	0.000323	0.000288	0.000306	0.00027	0.000303
607.411		0.000387	0.000455	0.000432	0.000496	0.000528	0.00049	0.000452	0.000422	0.00042	0.000381	0.000414	0.000336	0.000359	0.000438	0.000404	0.000327	0.00035	0.000303	0.00032	0.000337	0.000292	0.000323	0.000347	0.000327	0.000326	0.000281	0.000326	0.000325	0.000343	0.000359	0.000355	0.00035	0.000324	0.000345	0.000355	0.000288	0.00035	0.000312	0.000353	0.000335	0.000252	0.000392	0.000312	0.00029	0.000296	0.000354	0.000376	0.000314
609.789		0.000461	0.000506	0.000597	0.000509	0.000558	0.000526	0.000479	0.000399	0.000468	0.000413	0.00041	0.000403	0.000417	0.000387	0.000424	0.000381	0.00044	0.000412	0.000413	0.000388	0.000333	0.000312	0.000386	0.000328	0.000344	0.000383	0.000368	0.000395	0.000405	0.000411	0.00041	0.000356	0.00036	0.000368	0.000457	0.000296	0.000365	0.000423	0.000299	0.000406	0.000383	0.000436	0.000415	0.00036	0.000321	0.000335	0.00038	0.000309
612.167		0.000403	0.000437	0.000524	0.000529	0.000493	0.000488	0.000458	0.000415	0.000436	0.000419	0.000467	0.000407	0.000368	0.000335	0.000282	0.000354	0.00034	0.000358	0.000312	0.000304	0.000266	0.000265	0.00028	0.000303	0.000351	0.000259	0.000288	0.000369	0.000335	0.000323	0.000343	0.000381	0.000341	0.000317	0.000284	0.000302	0.000311	0.00034	0.000287	0.000362	0.00029	0.000394	0.00035	0.00028	0.000317	0.000344	0.00029	0.000263
614.546		0.000486	0.000566	0.000624	0.00055	0.000567	0.000493	0.000488	0.000534	0.000574	0.000469	0.000431	0.000407	0.000415	0.000455	0.000374	0.000397	0.000401	0.000366	0.000363	0.000329	0.000342	0.000351	0.000332	0.000378	0.000368	0.000383	0.00031	0.000412	0.000428	0.000397	0.000447	0.000443	0.000417	0.000395	0.00039	0.000413	0.000379	0.000378	0.000296	0.000429	0.000304	0.000369	0.000409	0.000389	0.000382	0.000381	0.00038	0.000384
616.926		0.000401	0.000447	0.00051	0.0005	0.000491	0.000498	0.000394	0.000416	0.000425	0.000327	0.000341	0.000391	0.000329	0.000408	0.000379	0.00038	0.000401	0.000355	0.000296	0.000309	0.000302	0.000328	0.000338	0.000315	0.000343	0.000368	0.00034	0.000319	0.000342	0.0003	0.000296	0.000347	0.000335	0.000304	0.000377	0.000344	0.000321	0.000309	0.000276	0.000362	0.000333	0.000389	0.000386	0.000345	0.000319	0.000312	0.000334	0.000264
619.306		0.000524	0.000626	0.000673	0.000687	0.000607	0.000537	0.000542	0.000555	0.000531	0.000495	0.000477	0.000465	0.000443	0.000495	0.000462	0.000462	0.000485	0.0004	0.000379	0.000415	0.000431	0.000462	0.000445	0.000451	0.000414	0.000379	0.000375	0.000385	0.000382	0.000413	0.000451	0.000423	0.000414	0.000416	0.000434	0.000414	0.000406	0.000381	0.000388	0.000368	0.000339	0.00044	0.000446	0.000474	0.000426	0.000383	0.000443	0.000411
621.686		0.000431	0.000542	0.000576	0.000472	0.000485	0.000448	0.000405	0.000404	0.000381	0.00042	0.00043	0.000372	0.000354	0.000404	0.000397	0.000316	0.000345	0.000334	0.000299	0.000316	0.00034	0.000341	0.000301	0.000311	0.000275	0.000323	0.000346	0.000345	0.000322	0.000307	0.000337	0.000338	0.00028	0.000287	0.000293	0.000278	0.000361	0.000369	0.000286	0.000302	0.000297	0.00033	0.000387	0.000344	0.000288	0.000293	0.000264	0.000263
624.067		0.000208	0.000302	0.000355	0.000355	0.000417	0.000389	0.000336	0.00035	0.000337	0.000368	0.000357	0.000373	0.000341	0.000364	0.000365	0.000285	0.000277	0.000291	0.000303	0.000252	0.000244	0.000256	0.000258	0.000266	0.000257	0.000208	0.000241	0.000246	0.000245	0.00024	0.000279	0.000299	0.000292	0.000301	0.000274	0.000281	0.000283	0.000274	0.000281	0.000268	0.000309	0.000333	0.000313	0.000302	0.000236	0.000254	0.000249	0.000241
626.449		0.000326	0.000445	0.000502	0.00051	0.000509	0.000534	0.000465	0.000402	0.000394	0.000357	0.000363	0.000397	0.000408	0.000425	0.000396	0.000402	0.000374	0.000335	0.000319	0.000297	0.000324	0.000325	0.000308	0.000315	0.00031	0.000318	0.000336	0.000336	0.000319	0.000273	0.000285	0.000308	0.000277	0.000307	0.000325	0.000318	0.000365	0.000361	0.000333	0.000304	0.000305	0.000361	0.000327	0.000311	0.000331	0.000362	0.000369	0.000347
628.831		0.000455	0.000536	0.000573	0.000499	0.000455	0.000485	0.000481	0.000431	0.000413	0.000431	0.000435	0.000392	0.0004	0.000397	0.00037	0.000379	0.000382	0.000345	0.000303	0.00033	0.000366	0.000362	0.000362	0.000361	0.000343	0.00033	0.000361	0.000334	0.000322	0.000325	0.000329	0.000314	0.000288	0.000284	0.00031	0.00035	0.000334	0.000353	0.000366	0.000341	0.000375	0.000408	0.000361	0.00035	0.000368	0.000317	0.000323	0.000344
631.213		0.000315	0.000472	0.00052	0.00051	0.000514	0.00046	0.000458	0.000455	0.000435	0.000399	0.000369	0.000376	0.000373	0.000376	0.000337	0.000345	0.00038	0.000378	0.000285	0.000263	0.000303	0.000311	0.000289	0.000294	0.000297	0.000329	0.000371	0.000387	0.000301	0.000247	0.000269	0.000248	0.00023	0.000257	0.000258	0.000294	0.000324	0.000281	0.000334	0.000283	0.000297	0.000356	0.000337	0.00039	0.000353	0.000352	0.00037	0.000377
633.596		0.000274	0.00031	0.000371	0.000377	0.000422	0.000394	0.000401	0.000387	0.000325	0.000332	0.000325	0.000245	0.00032	0.000372	0.000289	0.000254	0.000258	0.000251	0.000242	0.000333	0.000361	0.000319	0.000233	0.000262	0.00027	0.000245	0.000268	0.00033	0.000269	0.000246	0.000335	0.000263	0.00024	0.000285	0.000301	0.000248	0.000307	0.000258	0.000233	0.000248	0.000337	0.000225	0.000274	0.000276	0.00025	0.000333	0.000313	0.000244
635.98		0.000166	0.000252	0.000397	0.000405	0.000365	0.000417	0.000392	0.000448	0.000323	0.000298	0.000329	0.000291	0.000369	0.000329	0.000264	0.000385	0.000392	0.000317	0.000275	0.000319	0.000308	0.000302	0.000309	0.000286	0.00032	0.000238	0.000244	0.000268	0.000244	0.000295	0.000351	0.000332	0.000323	0.000338	0.000326	0.00038	0.000313	0.000212	0.000201	0.000224	0.000309	0.000353	0.000247	0.000303	0.000342	0.000312	0.000305	0.000327
638.364		0.000528	0.000535	0.000514	0.000565	0.000561	0.000508	0.000435	0.000379	0.000535	0.000468	0.000455	0.000416	0.000356	0.000382	0.000372	0.000409	0.000379	0.00041	0.000359	0.000387	0.000352	0.000384	0.000402	0.000349	0.000392	0.000394	0.00043	0.000423	0.000384	0.000395	0.000416	0.000425	0.000494	0.000388	0.000347	0.000386	0.000347	0.000367	0.000389	0.000334	0.000366	0.000396	0.000405	0.000447	0.000499	0.000365	0.000308	0.000326
640.748		0.000257	0.000413	0.000478	0.000426	0.000454	0.000431	0.000427	0.00037	0.000282	0.000324	0.000419	0.00031	0.000414	0.00034	0.000331	0.00032	0.000294	0.000295	0.0002	0.000371	0.000317	0.000251	0.000315	0.000291	0.000372	0.000253	0.000263	0.000338	0.000318	0.000324	0.000339	0.000331	0.000264	0.000371	0.000305	0.000293	0.000291	0.000277	0.000275	0.000317	0.000308	0.00031	0.000283	0.000372	0.000383	0.000284	0.000265	0.000273
643.134		0.000432	0.000424	0.000439	0.000462	0.000512	0.000465	0.000447	0.000447	0.000277	0.000309	0.000371	0.000287	0.000357	0.00042	0.000332	0.000287	0.000224	0.000204	0.000347	0.000311	0.000386	0.000369	0.00021	0.000244	0.000267	0.000361	0.000401	0.000446	0.000417	0.000364	0.000382	0.000287	0.000372	0.000415	0.000318	0.000316	0.000323	0.000338	0.000314	0.000267	0.000301	0.000367	0.000353	0.000241	0.000318	0.000323	0.000372	0.000368
645.519		0.000262	0.000427	0.000309	0.000456	0.000352	0.000425	0.000304	0.000368	0.000279	0.000457	0.000356	0.000359	0.000351	0.00035	0.000395	0.000369	0.00037	0.000276	0.000346	0.000251	0.000344	0.000379	0.000391	0.000379	0.00024	0.00036	0.000446	0.000399	0.000345	0.000281	0.000258	0.000287	0.000296	0.000357	0.000271	0.000158	0.000271	0.000214	0.000238	0.000338	0.000339	0.000411	0.000435	0.000285	0.00021	0.000285	0.00027	0.00032
647.905		0.00026	0.000452	0.000468	0.000451	0.000452	0.000314	0.000406	0.000377	0.000439	0.000312	0.000399	0.000424	0.000433	0.000368	0.000408	0.000325	0.000393	0.000254	0.000312	0.00027	0.00027	0.000306	0.000264	0.000381	0.000322	0.000309	0.000307	0.000385	0.000329	0.000251	0.000337	0.000312	0.000263	0.00038	0.000413	0.000343	0.000344	0.000253	0.000396	0.000399	0.000483	0.000438	0.00034	0.000237	0.000375	0.000317	0.000284	0.000264
650.292		0.000203	0.000572	0.00045	0.000579	0.00053	0.000478	0.000388	0.0004	0.000591	0.000455	0.000464	0.000292	0.000459	0.000513	0.000532	0.000425	0.000462	0.000417	0.000462	0.000388	0.000483	0.000333	0.000326	0.000517	0.000291	0.000347	0.0004	0.000416	0.000287	0.000417	0.000331	0.000347	0.000459	0.000384	0.000381	0.000251	0.000361	0.000264	0.000261	0.000328	0.000341	0.000345	0.000485	0.000378	0.000406	0.000394	0.000298	0.000339
652.679		0.000296	0.000629	0.000634	0.000629	0.000621	0.000615	0.000433	0.000341	0.000424	0.000391	0.000487	0.00056	0.000501	0.00043	0.000401	0.00043	0.000403	0.000291	0.00044	0.000424	0.000349	0.000333	0.000293	0.000357	0.000288	0.000199	0.000411	0.000375	0.000313	0.000365	0.00043	0.000406	0.000398	0.000475	0.000467	0.000314	0.000403	0.000369	0.000261	0.00028	0.000365	0.000462	0.000404	0.00039	0.00023	0.000277	0.000245	0.00031
655.067		0.000324	0.000473	0.000453	0.000476	0.000449	0.000542	0.00042	0.000449	0.000367	0.00041	0.00035	0.000476	0.000441	0.00033	0.000457	0.000443	0.000345	0.000323	0.000434	0.000408	0.000371	0.00051	0.000381	0.000405	0.000368	0.000279	0.000382	0.000263	0.000349	0.000359	0.000352	0.000395	0.000421	0.000271	0.000313	0.00042	0.000346	0.000431	0.000401	0.000443	0.000414	0.000496	0.000347	0.000361	0.000331	0.000282	0.000348	0.000337
657.455		0.000282	0.00045	0.000474	0.000423	0.000562	0.000429	0.000401	0.000437	0.000415	0.000393	0.000317	0.00037	0.000409	0.000386	0.000408	0.000394	0.000317	0.000357	0.000264	0.000293	0.0004	0.000381	0.000395	0.000329	0.000374	0.000334	0.000329	0.000363	0.000417	0.000422	0.000291	0.000203	0.0003	0.000184	0.000257	0.000319	0.000336	0.000193	0.000257	0.000383	0.000452	0.000393	0.000342	0.000323	0.000316	0.000418	0.000328	0.000484
659.844		0.00019	0.000285	0.000472	0.000492	0.000491	0.000445	0.000499	0.000366	0.000319	0.000436	0.000532	0.000402	0.000383	0.0004	0.000363	0.000439	0.000434	0.000352	0.000394	0.000369	0.000276	0.000365	0.000324	0.000315	0.00028	0.000271	0.000353	0.000397	0.000303	0.000271	0.000428	0.000322	0.000409	0.000292	0.000298	0.000271	0.000316	0.000336	0.000336	0.000217	0.000263	0.000273	0.000361	0.000311	0.000279	0.000291	0.000241	0.000323
662.233		0.000362	0.000374	0.000516	0.000564	0.000476	0.000462	0.000426	0.000301	0.000406	0.000414	0.000356	0.000446	0.000338	0.000458	0.000441	0.000341	0.000394	0.000329	0.000332	0.000324	0.0003	0.000288	0.000314	0.000307	0.000352	0.000401	0.000383	0.000248	0.000254	0.000293	0.000359	0.000383	0.000373	0.000244	0.000248	0.000304	0.000432	0.000407	0.000343	0.000431	0.000383	0.000349	0.000312	0.000356	0.000302	0.000293	0.00027	0.000338
664.623		0.000287	0.000466	0.000521	0.000525	0.000448	0.000475	0.000548	0.000409	0.0004	0.000382	0.00047	0.000433	0.000422	0.000487	0.000477	0.000431	0.000385	0.000284	0.000325	0.000383	0.00049	0.000373	0.000291	0.00036	0.000317	0.000354	0.000349	0.000386	0.000494	0.000402	0.000314	0.000256	0.000304	0.00044	0.000349	0.000436	0.000439	0.000394	0.000431	0.000466	0.000457	0.000518	0.000532	0.000272	0.000425	0.000482	0.0004	0.000319
667.014		0.00039	0.000486	0.000606	0.00057	0.00057	0.000529	0.000484	0.000533	0.000519	0.000381	0.000382	0.000416	0.000409	0.000484	0.000564	0.000647	0.000495	0.000453	0.000353	0.000416	0.000434	0.000384	0.000401	0.000466	0.000366	0.000347	0.000386	0.000367	0.000321	0.0003	0.000207	0.000189	0.000293	0.000361	0.000229	0.000303	0.000338	0.000334	0.000396	0.000467	0.000427	0.000359	0.000333	0.000387	0.000351	0.000418	0.000336	0.000299
669.404		0.000191	0.000295	0.000389	0.000331	0.000298	0.000359	0.000407	0.000458	0.000337	0.000316	0.000322	0.000238	0.000343	0.000319	0.000209	0.000293	0.000334	0.000391	0.000448	0.000427	0.000379	0.000418	0.00029	0.000245	0.000383	0.000404	0.000264	0.00036	0.000344	0.000275	0.000297	0.000335	0.00047	0.000378	0.000244	0.000289	0.000331	0.000334	0.000331	0.000358	0.000229	0.000307	0.000317	0.000251	0.00024	0.000245	0.000297	0.000307
671.796		0.000348	0.000407	0.000393	0.000415	0.000352	0.000466	0.000455	0.000339	0.000297	0.000418	0.0005	0.000487	0.000506	0.000473	0.000455	0.000564	0.000477	0.000377	0.000471	0.000521	0.000471	0.000425	0.000437	0.000283	0.000289	0.000326	0.000317	0.000395	0.000299	0.000393	0.000337	0.000262	0.000384	0.000422	0.000397	0.000387	0.000341	0.000314	0.000341	0.000365	0.000424	0.000413	0.000389	0.000428	0.000333	0.000313	0.000398	0.000276
674.188		0.000353	0.000571	0.00051	0.000374	0.000374	0.00043	0.000429	0.000451	0.000477	0.000341	0.000379	0.000545	0.000482	0.000327	0.000377	0.000491	0.000476	0.000405	0.000385	0.000372	0.000305	0.00035	0.000364	0.000321	0.000398	0.000384	0.00027	0.000329	0.000427	0.00047	0.000425	0.000402	0.000397	0.000284	0.000245	0.00036	0.000454	0.00045	0.000341	0.000366	0.000434	0.000367	0.000401	0.000489	0.000433	0.000359	0.000425	0.000339
676.58		0.000641	0.000744	0.000798	0.000868	0.000831	0.000752	0.00064	0.000513	0.000552	0.000597	0.000625	0.00055	0.000473	0.000564	0.000577	0.000729	0.00065	0.000464	0.00063	0.000691	0.000525	0.000556	0.000514	0.000566	0.000592	0.000585	0.000602	0.000534	0.000579	0.000588	0.000524	0.000444	0.000382	0.000474	0.000434	0.000545	0.000621	0.000577	0.000546	0.000623	0.000716	0.000569	0.000473	0.000668	0.000584	0.000439	0.000545	0.000496
678.973		0.000413	0.000459	0.000664	0.000669	0.000553	0.000553	0.000612	0.000464	0.000515	0.000679	0.000645	0.000605	0.000425	0.000374	0.000511	0.000597	0.000536	0.000345	0.000341	0.000437	0.000478	0.000392	0.000519	0.000553	0.000525	0.000563	0.000395	0.000384	0.000563	0.000461	0.00039	0.000436	0.000532	0.000489	0.000404	0.000511	0.000482	0.000378	0.00039	0.000693	0.0007	0.00062	0.00057	0.000541	0.000472	0.000379	0.000437	0.000269
681.367		0.000411	0.000331	0.000534	0.00064	0.000503	0.000483	0.000585	0.000692	0.000502	0.000458	0.000577	0.000486	0.000519	0.000546	0.00062	0.000584	0.00044	0.000487	0.000503	0.000563	0.000542	0.000442	0.000393	0.000389	0.000317	0.000407	0.000413	0.000416	0.000474	0.00048	0.000354	0.000329	0.000373	0.000427	0.000438	0.000454	0.000358	0.000332	0.000285	0.000394	0.000577	0.00058	0.000489	0.000442	0.000383	0.000332	0.00032	0.000446
683.761		0.000306	0.000345	0.000476	0.000519	0.000538	0.000392	0.000544	0.000534	0.000505	0.000426	0.000292	0.000366	0.000577	0.000499	0.000537	0.000535	0.000494	0.00052	0.000507	0.000667	0.000642	0.000516	0.000475	0.000447	0.000446	0.000434	0.000434	0.000339	0.000408	0.000465	0.000339	0.000429	0.000452	0.000399	0.000376	0.000304	0.000494	0.000482	0.000337	0.000497	0.000494	0.000429	0.000564	0.000485	0.000412	0.000391	0.000402	0.000376
686.155		0.000579	0.000776	0.000587	0.000586	0.000709	0.000538	0.000621	0.000606	0.000757	0.000652	0.000725	0.000707	0.000745	0.000525	0.000633	0.000615	0.000682	0.000625	0.000481	0.000576	0.000489	0.000595	0.000573	0.000498	0.000547	0.000582	0.000572	0.000548	0.000479	0.000607	0.000327	0.000472	0.000566	0.000399	0.000446	0.00052	0.000699	0.000494	0.000411	0.000698	0.000626	0.000627	0.000571	0.000589	0.000578	0.00044	0.000653	0.000538
688.55		0.00043	0.000562	0.00077	0.00075	0.000823	0.000644	0.000835	0.000624	0.00068	0.000744	0.000812	0.000779	0.000768	0.00067	0.000817	0.000737	0.000623	0.000591	0.000696	0.000513	0.000625	0.000594	0.000649	0.000581	0.000503	0.00074	0.000632	0.000568	0.000538	0.000533	0.000535	0.0004	0.000505	0.000488	0.000648	0.000569	0.000508	0.000599	0.00059	0.000649	0.000903	0.00081	0.000673	0.000657	0.000497	0.000582	0.000575	0.000553
690.946		0.00064	0.000894	0.000909	0.000834	0.000648	0.000617	0.000699	0.00073	0.000606	0.000661	0.000657	0.000899	0.001061	0.000529	0.000538	0.000598	0.000862	0.000609	0.000716	0.000733	0.000693	0.000604	0.000741	0.000571	0.000554	0.00066	0.000725	0.000494	0.000443	0.000559	0.000399	0.000404	0.000458	0.000642	0.000624	0.000661	0.000369	0.000554	0.000628	0.000645	0.000632	0.00055	0.000399	0.000625	0.000506	0.000579	0.000697	0.000604
693.342		0.0004	0.000632	0.000842	0.000744	0.000894	0.000953	0.000746	0.000519	0.000673	0.000736	0.000691	0.000879	0.000731	0.000853	0.000799	0.000783	0.000733	0.000924	0.000746	0.000781	0.000742	0.000659	0.00065	0.000536	0.000657	0.000492	0.000499	0.000516	0.000527	0.000513	0.000427	0.000438	0.000604	0.000503	0.000691	0.000662	0.000518	0.000553	0.00057	0.000598	0.000887	0.000565	0.000523	0.000621	0.000525	0.000659	0.000513	0.000338
695.738		0.000892	0.000829	0.00088	0.001177	0.001243	0.001123	0.000988	0.001364	0.000918	0.000961	0.001002	0.001103	0.001103	0.000838	0.001023	0.001102	0.000959	0.000985	0.000758	0.001232	0.000627	0.000825	0.000641	0.000465	0.000745	0.000813	0.000832	0.000773	0.000899	0.000821	0.000742	0.000779	0.00089	0.001014	0.000563	0.000635	0.000677	0.000684	0.000628	0.00063	0.000747	0.000925	0.000633	0.001065	0.000553	0.000719	0.000768	0.000907
698.136		0.00109	0.000807	0.001306	0.000969	0.00124	0.001217	0.00106	0.001119	0.001263	0.001069	0.001304	0.00132	0.001163	0.001021	0.001012	0.001146	0.000898	0.001019	0.001233	0.001025	0.001117	0.000779	0.000726	0.000815	0.000989	0.000913	0.0007	0.000898	0.001113	0.001064	0.000821	0.000657	0.001108	0.000684	0.000643	0.001104	0.00076	0.000957	0.000721	0.000971	0.000849	0.000824	0.000989	0.000808	0.00091	0.000848	0.00067	0.000462
700.533		0.000983	0.001188	0.001081	0.000938	0.001174	0.001321	0.001333	0.001218	0.001263	0.00108	0.001376	0.001182	0.001101	0.000783	0.001162	0.001002	0.000857	0.00079	0.001154	0.000965	0.000862	0.001071	0.000673	0.001036	0.000675	0.000933	0.001039	0.001012	0.000613	0.000815	0.000733	0.000739	0.001048	0.00083	0.001004	0.001122	0.000473	0.000706	0.000598	0.000855	0.000804	0.000684	0.000843	0.000816	0.000878	0.000681	0.00051	0.000879
[truncated: 37 more columns]

## Sheet: fig2a.solution-graph
Wavelength	ΔOD	Wavelength	ΔOD	Wavelength	ΔOD	Wavelength	ΔOD	Wavelength	ΔOD
nm		nm		nm		nm		nm
197 fs	197 fs	766 fs	766 fs	1.57 ps	1.57 ps	3.61 ps	3.61 ps	2.51 ns	2.51 ns
330.486	0.01485	330.486	0.01702	330.486	0.01012	330.486	0.00522	330.486	0.00174
332.802	0.01843	332.802	0.01931	332.802	0.01244	332.802	0.00643	332.802	0.00183
335.119	0.02163	335.119	0.02132	335.119	0.01442	335.119	0.00741	335.119	0.00189
337.437	0.02446	337.437	0.02306	337.437	0.01605	337.437	0.00814	337.437	0.00192
339.755	0.0269	339.755	0.0245	339.755	0.01734	339.755	0.00865	339.755	0.0019
342.073	0.02896	342.073	0.02567	342.073	0.01829	342.073	0.00892	342.073	0.00186
344.392	0.03061	344.392	0.02704	344.392	0.01892	344.392	0.00885	344.392	0.00192
346.711	0.03195	346.711	0.02755	346.711	0.0192	346.711	0.00845	346.711	0.00168
349.031	0.03272	349.031	0.02772	349.031	0.01899	349.031	0.00816	349.031	0.00138
351.352	0.03326	351.352	0.02743	351.352	0.01861	351.352	0.00761	351.352	0.00125
353.673	0.03376	353.673	0.02688	353.673	0.01805	353.673	0.00708	353.673	0.00112
355.994	0.03398	355.994	0.02599	355.994	0.0173	355.994	0.0065	355.994	0.00102
358.316	0.03367	358.316	0.02494	358.316	0.01641	358.316	0.00597	358.316	0.000973783
360.639	0.03304	360.639	0.02365	360.639	0.01548	360.639	0.00547	360.639	0.00089791
362.962	0.03211	362.962	0.02213	362.962	0.01442	362.962	0.005	362.962	0.000831501
365.286	0.03085	365.286	0.02055	365.286	0.01329	365.286	0.00457	365.286	0.000766249
367.61	0.0293	367.61	0.01885	367.61	0.01209	367.61	0.00414	367.61	0.000702193
369.935	0.02756	369.935	0.01716	369.935	0.0109	369.935	0.00373	369.935	0.000656607
372.26	0.02567	372.26	0.01543	372.26	0.00976	372.26	0.00334	372.26	0.000609101
374.585	0.02382	374.585	0.01373	374.585	0.00871	374.585	0.00302	374.585	0.000615034
376.912	0.02196	376.912	0.01205	376.912	0.00771	376.912	0.00271	376.912	0.000579973
379.238	0.0202	379.238	0.01049	379.238	0.00681	379.238	0.00243	379.238	0.000581351
381.566	0.01837	381.566	0.00905	381.566	0.00595	381.566	0.00216	381.566	0.000564962
383.894	0.01668	383.894	0.00769	383.894	0.00517	383.894	0.00191	383.894	0.00056204
386.222	0.01521	386.222	0.00652	386.222	0.00449	386.222	0.00173	386.222	0.000574996
388.551	0.01378	388.551	0.00544	388.551	0.00382	388.551	0.00157	388.551	0.000549579
390.88	0.01248	390.88	0.00447	390.88	0.00318	390.88	0.00139	390.88	0.000480728
393.21	0.01134	393.21	0.0036	393.21	0.00261	393.21	0.00122	393.21	0.00040945
395.54	0.01027	395.54	0.00284	395.54	0.00209	395.54	0.00106	395.54	0.000350705
397.871	0.00931	397.871	0.00215	397.871	0.00164	397.871	0.000950026	397.871	0.000330166
400.203	0.00842	400.203	0.00154	400.203	0.00129	400.203	0.000867455	400.203	0.000294262
402.535	0.00766	402.535	0.00104	402.535	0.00102	402.535	0.000813545	402.535	0.000312406
404.867	0.00692	404.867	0.000559569	404.867	0.000753833	404.867	0.000757714	404.867	0.000351642
407.2	0.00629	407.2	0.000154328	407.2	0.00054131	407.2	0.000698903	407.2	0.000399206
409.534	0.00568	409.534	-0.000175691	409.534	0.000368063	409.534	0.000663937	409.534	0.000449408
411.868	0.00514	411.868	-0.000509056	411.868	0.000193616	411.868	0.000609026	411.868	0.000465995
414.202	0.00468	414.202	-0.000773633	414.202	4.1308e-05	414.202	0.000540148	414.202	0.000483081
416.537	0.00426	416.537	-0.00102	416.537	-0.000106293	416.537	0.000458189	416.537	0.000467603
418.873	0.00389	418.873	-0.0012	418.873	-0.000230513	418.873	0.000394694	418.873	0.00045597
421.209	0.00355	421.209	-0.00137	421.209	-0.000353382	421.209	0.000333632	421.209	0.000427166
423.546	0.00329	423.546	-0.00148	423.546	-0.000417508	423.546	0.00030158	423.546	0.000418703
425.883	0.00309	425.883	-0.00154	425.883	-0.000434121	425.883	0.000297204	425.883	0.000402713
428.221	0.00288	428.221	-0.00159	428.221	-0.000466917	428.221	0.000278921	428.221	0.000396517
430.559	0.00266	430.559	-0.00162	430.559	-0.000489292	430.559	0.000256129	430.559	0.000386634
432.898	0.00243	432.898	-0.00163	432.898	-0.000495467	432.898	0.000224957	432.898	0.000344833
435.237	0.00227	435.237	-0.00159	435.237	-0.000477096	435.237	0.000225615	435.237	0.000327925
437.577	0.00211	437.577	-0.00152	437.577	-0.000450585	437.577	0.000235711	437.577	0.000341526
439.917	0.00191	439.917	-0.00147	439.917	-0.000444992	439.917	0.000227637	439.917	0.000328244
442.258	0.0018	442.258	-0.00136	442.258	-0.000390149	442.258	0.000247629	442.258	0.000346794
444.599	0.00165	444.599	-0.00128	444.599	-0.000379737	444.599	0.000235943	444.599	0.000340212
446.941	0.00151	446.941	-0.00121	446.941	-0.000367486	446.941	0.00023334	446.941	0.000331234
449.283	0.00142	449.283	-0.00114	449.283	-0.000337036	449.283	0.00024296	449.283	0.000314308
451.626	0.00132	451.626	-0.00107	451.626	-0.00031586	451.626	0.000233148	451.626	0.000303505
453.97	0.00123	453.97	-0.001	453.97	-0.000287414	453.97	0.000232244	453.97	0.000279194
456.314	0.00111	456.314	-0.000955205	456.314	-0.000281636	456.314	0.000215474	456.314	0.000219533
458.658	0.00103	458.658	-0.000860304	458.658	-0.000237905	458.658	0.000237374	458.658	0.000218832
461.003	0.000941608	461.003	-0.000793208	461.003	-0.000197979	461.003	0.000248313	461.003	0.000201002
463.349	0.000840283	463.349	-0.000737189	463.349	-0.000172484	463.349	0.000238662	463.349	0.000181057
465.695	0.000784742	465.695	-0.000648452	465.695	-0.000126368	465.695	0.000252467	465.695	0.000177094
468.041	0.000704923	468.041	-0.000595554	468.041	-0.000112542	468.041	0.000251827	468.041	0.000169272
470.388	0.000617535	470.388	-0.000567257	470.388	-0.000113427	470.388	0.000245403	470.388	0.000151876
472.736	0.000571045	472.736	-0.000499492	472.736	-8.20448e-05	472.736	0.000249732	472.736	0.000154555
475.084	0.000533547	475.084	-0.000452133	475.084	-5.79671e-05	475.084	0.000241302	475.084	0.0001589
477.433	0.000515181	477.433	-0.000386291	477.433	-2.52351e-05	477.433	0.000245917	477.433	0.000159348
479.782	0.000477467	479.782	-0.000343146	479.782	-1.01017e-05	479.782	0.000247976	479.782	0.000152605
482.132	0.000483473	482.132	-0.000272192	482.132	3.51992e-05	482.132	0.000263605	482.132	0.000176741
484.482	0.000482157	484.482	-0.000223537	484.482	6.71008e-05	484.482	0.000269561	484.482	0.000170662
486.833	0.000458087	486.833	-0.000171191	486.833	0.000101083	486.833	0.000272183	486.833	0.000174672
489.184	0.000472305	489.184	-0.000126225	489.184	0.000134578	489.184	0.000304373	489.184	0.000181707
491.536	0.000480026	491.536	-9.07733e-05	491.536	0.000150504	491.536	0.000317246	491.536	0.000188988
493.888	0.000457721	493.888	-7.05066e-05	493.888	0.00014826	493.888	0.000315641	493.888	0.000177549
496.241	0.000475538	496.241	-1.45635e-05	496.241	0.0001779	496.241	0.000333834	496.241	0.000187932
498.594	0.000465497	498.594	2.11645e-05	498.594	0.000196176	498.594	0.000342459	498.594	0.000205767
500.948	0.000483142	500.948	6.81951e-05	500.948	0.000224969	500.948	0.000350225	500.948	0.000213698
503.302	0.000501661	503.302	0.00012089	503.302	0.00025183	503.302	0.000364875	503.302	0.00021888
505.657	0.000496571	505.657	0.000159248	505.657	0.000268136	505.657	0.000355556	505.657	0.000198166
508.013	0.000495303	508.013	0.000187885	508.013	0.000276651	508.013	0.000349846	508.013	0.000171557
510.369	0.000486094	510.369	0.000218355	510.369	0.000301293	510.369	0.00034882	510.369	0.000170923
512.725	0.000521045	512.725	0.000241673	512.725	0.000315631	512.725	0.000367788	512.725	0.00016084
515.082	0.000527245	515.082	0.000255951	515.082	0.000314996	515.082	0.000360427	515.082	0.000159379
517.44	0.00051959	517.44	0.000262456	517.44	0.000306031	517.44	0.000358628	517.44	0.000153956
519.798	0.000538815	519.798	0.000283266	519.798	0.000312253	519.798	0.000373672	519.798	0.000164946
522.156	0.000568991	522.156	0.000312938	522.156	0.000328322	522.156	0.000388274	522.156	0.00019724
524.515	0.000573406	524.515	0.000318463	524.515	0.000332866	524.515	0.000386529	524.515	0.000201777
526.875	0.00059547	526.875	0.000346517	526.875	0.000359787	526.875	0.000407656	526.875	0.000233586
529.235	0.000575288	529.235	0.000343796	529.235	0.000360488	529.235	0.000409882	529.235	0.000213916
531.596	0.000560999	531.596	0.00034348	531.596	0.000369708	531.596	0.000408724	531.596	0.000207571
533.957	0.000576441	533.957	0.000364021	533.957	0.000400327	533.957	0.000425203	533.957	0.000234156
536.318	0.000612003	536.318	0.000367207	536.318	0.000409475	536.318	0.000438074	536.318	0.000221308
538.681	0.000613704	538.681	0.000371187	538.681	0.000414202	538.681	0.00043931	538.681	0.000220797
541.043	0.000613291	541.043	0.000374094	541.043	0.000412339	541.043	0.000442529	541.043	0.000217453
543.407	0.000630303	543.407	0.000381898	543.407	0.000410595	543.407	0.000437451	543.407	0.000209005
545.77	0.000648295	545.77	0.000395157	545.77	0.000418921	545.77	0.000437789	545.77	0.000219712
548.135	0.000646538	548.135	0.000398935	548.135	0.000413607	548.135	0.000439036	548.135	0.000217791
550.5	0.000649716	550.5	0.000398327	550.5	0.000420371	550.5	0.000443253	550.5	0.000218602
552.865	0.000648597	552.865	0.000410352	552.865	0.000419846	552.865	0.000450269	552.865	0.000208945
555.231	0.00064816	555.231	0.000419944	555.231	0.000421018	555.231	0.000449856	555.231	0.00020576
557.597	0.000659377	557.597	0.000440461	557.597	0.000435747	557.597	0.000463768	557.597	0.000215993
559.964	0.000671009	559.964	0.000446825	559.964	0.000428544	559.964	0.000460135	559.964	0.000191819
562.331	0.000650325	562.331	0.000449377	562.331	0.000422274	562.331	0.000448985	562.331	0.000178836
564.699	0.000629947	564.699	0.000450552	564.699	0.00040838	564.699	0.000435545	564.699	0.000183787
567.068	0.000627657	567.068	0.000455639	567.068	0.000404053	567.068	0.00043034	567.068	0.000195017
569.437	0.000624401	569.437	0.000455758	569.437	0.000397072	569.437	0.000424813	569.437	0.000196852
571.806	0.000626522	571.806	0.000456572	571.806	0.000392348	571.806	0.000423207	571.806	0.000200634
574.176	0.000624449	574.176	0.000448068	574.176	0.000393901	574.176	0.000415918	574.176	0.000206027
576.547	0.000659084	576.547	0.000464445	576.547	0.000418719	576.547	0.000436999	576.547	0.000236907
578.918	0.000637483	578.918	0.000443761	578.918	0.000408629	578.918	0.000428029	578.918	0.000222209
581.289	0.000637831	581.289	0.000441298	581.289	0.000417596	581.289	0.000429388	581.289	0.000224973
583.662	0.00063505	583.662	0.000438909	583.662	0.000414233	583.662	0.000422777	583.662	0.000203052
586.034	0.000605231	586.034	0.00042739	586.034	0.000406021	586.034	0.000401869	586.034	0.000191781
588.407	0.000614429	588.407	0.000433895	588.407	0.000417993	588.407	0.000403895	588.407	0.000224662
590.781	0.000584198	590.781	0.000416128	590.781	0.000408921	590.781	0.000392886	590.781	0.000214686
593.155	0.000566626	593.155	0.000401969	593.155	0.000391048	593.155	0.000378255	593.155	0.000192987
595.53	0.000559653	595.53	0.000385032	595.53	0.000376135	595.53	0.000354016	595.53	0.000187909
597.905	0.000560357	597.905	0.000366873	597.905	0.000367672	597.905	0.000334231	597.905	0.000185629
600.281	0.000577518	600.281	0.000359944	600.281	0.000366157	600.281	0.000339157	600.281	0.000182254
602.657	0.000550037	602.657	0.000334494	602.657	0.000339485	602.657	0.000315478	602.657	0.000145727
605.034	0.000557988	605.034	0.000335246	605.034	0.000346849	605.034	0.000315947	605.034	0.000144895
607.411	0.000540141	607.411	0.000334627	607.411	0.00034463	607.411	0.000314705	607.411	0.000126598
609.789	0.00053847	609.789	0.000355608	609.789	0.000357215	609.789	0.000325169	609.789	0.000152923
612.167	0.000567923	612.167	0.000387064	612.167	0.000393314	612.167	0.000358844	612.167	0.000202887
614.546	0.000527128	614.546	0.000375409	614.546	0.000389583	614.546	0.000358185	614.546	0.000198588
616.926	0.000522685	616.926	0.000380279	616.926	0.00038395	616.926	0.000371929	616.926	0.000204821
619.306	0.00051174	619.306	0.000379047	619.306	0.000375738	619.306	0.00035496	619.306	0.000193671
621.686	0.000505558	621.686	0.000378719	621.686	0.000355692	621.686	0.000350739	621.686	0.000202324
624.067	0.000503723	624.067	0.000361159	624.067	0.000323008	624.067	0.00033058	624.067	0.00020376
626.448	0.000465737	626.448	0.00034172	626.448	0.000289877	626.448	0.000300198	626.448	0.00017553
628.831	0.000461894	628.831	0.000343078	628.831	0.000294059	628.831	0.000290051	628.831	0.000190363
631.213	0.00044505	631.213	0.000343784	631.213	0.000296204	631.213	0.000272683	631.213	0.000182674
633.596	0.000471151	633.596	0.000351003	633.596	0.000312423	633.596	0.000259024	633.596	0.000188826
635.98	0.000468224	635.98	0.000350156	635.98	0.000319673	635.98	0.000251746	635.98	0.000195689
638.364	0.000447565	638.364	0.00032872	638.364	0.000319571	638.364	0.000250088	638.364	0.000183426
640.748	0.0004407	640.748	0.000331863	640.748	0.000318701	640.748	0.000257626	640.748	0.000179752
643.134	0.000459614	643.134	0.000344161	643.134	0.000328807	643.134	0.00025515	643.134	0.000184278
645.519	0.000475607	645.519	0.000365568	645.519	0.000347378	645.519	0.000281257	645.519	0.000224359
647.905	0.000492834	647.905	0.000364434	647.905	0.000333198	647.905	0.000298511	647.905	0.000230162
650.292	0.000491612	650.292	0.00038963	650.292	0.000318626	650.292	0.000311838	650.292	0.000207827
652.679	0.000514836	652.679	0.000408025	652.679	0.000339884	652.679	0.000329712	652.679	0.000226577
655.067	0.000509974	655.067	0.000399047	655.067	0.00035182	655.067	0.000325651	655.067	0.000198765
657.455	0.000544164	657.455	0.00043118	657.455	0.000329736	657.455	0.000301506	657.455	0.000187965
659.844	0.000521292	659.844	0.000426702	659.844	0.000313558	659.844	0.000286488	659.844	0.000186266
662.234	0.000485776	662.234	0.000428187	662.234	0.000281756	662.234	0.000266423	662.234	0.000190271
664.623	0.000413746	664.623	0.000421381	664.623	0.000263879	664.623	0.000244843	664.623	0.000178088
667.014	0.0004314	667.014	0.000453374	667.014	0.000276872	667.014	0.000261475	667.014	0.000203824
669.404	0.000441258	669.404	0.000495698	669.404	0.00031982	669.404	0.000319597	669.404	0.000192731
671.796	0.00046692	671.796	0.00053497	671.796	0.000323495	671.796	0.000369972	671.796	0.000200336
674.188	0.000477494	674.188	0.000564545	674.188	0.000341634	674.188	0.000380399	674.188	0.000195449
676.58	0.000497414	676.58	0.000562436	676.58	0.00038866	676.58	0.000404461	676.58	0.000195044
678.973	0.000552819	678.973	0.000584087	678.973	0.000416552	678.973	0.000428829	678.973	0.000120159
681.367	0.000609463	681.367	0.000619105	681.367	0.000416391	681.367	0.000441754	681.367	0.000126405
683.761	0.000614719	683.761	0.000583533	683.761	0.00039763	683.761	0.000435579	683.761	9.74794e-05
686.155	0.000655236	686.155	0.000609511	686.155	0.00040454	686.155	0.000452456	686.155	0.000115855
688.55	0.000715307	688.55	0.000666724	688.55	0.000431172	688.55	0.000504551	688.55	9.24923e-05
690.946	0.000793714	690.946	0.000727522	690.946	0.000471519	690.946	0.000505279	690.946	9.33966e-05
693.342	0.000895559	693.342	0.000808236	693.342	0.000526117	693.342	0.000500376	693.342	0.000103512
695.739	0.00102	695.739	0.000908865	695.739	0.000594966	695.739	0.00048984	695.739	0.000122837
698.136	0.00117	698.136	0.00103	698.136	0.000678067	698.136	0.000473672	698.136	0.000151374
700.533	0.00134	700.533	0.00117	700.533	0.000775419	700.533	0.000451872	700.533	0.000189121

## Sheet: fig2a.powder-map
330.486	0.23968	0.00755	0.00769	0.00676	0.00651	0.00626	0.0075	0.00643	0.00614	0.0074	0.00729	0.0064	0.00612	0.00617	0.00593	0.00577	0.0056	0.00577	0.00627	0.0059	0.00566	0.00599	0.00607	0.00614	0.00529	0.00628	0.00592	0.00605	0.00524	0.00591	0.0061	0.0057	0.00561	0.00546	0.00529	0.00532	0.00577	0.00536	0.00502	0.00536	0.00581	0.00615	0.00545	0.00551	0.00536	0.0057	0.00523	0.0048	0.00488
332.802	0.49968	0.00787	0.008	0.00711	0.00647	0.00584	0.00743	0.00647	0.00655	0.00755	0.00708	0.00646	0.00606	0.00662	0.00645	0.00601	0.00607	0.00585	0.00697	0.00674	0.00603	0.00594	0.00609	0.00587	0.00611	0.00654	0.00624	0.00592	0.00509	0.00561	0.00584	0.00569	0.00544	0.00591	0.0054	0.00552	0.00555	0.00534	0.00559	0.00564	0.0059	0.0057	0.00594	0.00572	0.0054	0.00583	0.00542	0.00547	0.00485
335.119	0.74635	0.00912	0.00844	0.00783	0.00739	0.0069	0.00776	0.00709	0.00713	0.00755	0.00724	0.00711	0.00654	0.00718	0.00749	0.00646	0.00666	0.00656	0.00706	0.00699	0.00656	0.00647	0.00644	0.00605	0.00635	0.00667	0.00643	0.00625	0.00597	0.00586	0.00584	0.00596	0.00614	0.00647	0.00664	0.00644	0.00591	0.00548	0.00569	0.00612	0.00619	0.00672	0.00707	0.00678	0.00658	0.00662	0.00601	0.00575	0.00558
337.437	0.99702	0.00898	0.00827	0.00795	0.00761	0.00701	0.00774	0.00739	0.00714	0.00741	0.00726	0.00718	0.00695	0.00716	0.00762	0.00673	0.00651	0.00676	0.00696	0.00689	0.00658	0.00704	0.00693	0.00623	0.00576	0.00652	0.0065	0.00598	0.00613	0.00674	0.00685	0.00657	0.00601	0.00616	0.00687	0.00638	0.00576	0.00553	0.00579	0.00616	0.00633	0.00657	0.00681	0.00672	0.00655	0.00653	0.00587	0.00583	0.0058
339.754	1.25035	0.01019	0.00849	0.00822	0.00782	0.00752	0.00836	0.00792	0.00758	0.00803	0.00752	0.00728	0.00768	0.00754	0.00776	0.00712	0.00723	0.00718	0.00746	0.0076	0.00732	0.00754	0.00721	0.00694	0.00659	0.00691	0.00703	0.00676	0.00692	0.00673	0.00699	0.0071	0.00643	0.00626	0.00662	0.00685	0.00623	0.00598	0.00637	0.00638	0.00668	0.00712	0.00696	0.00676	0.00664	0.00695	0.00635	0.00614	0.00581
342.073	1.50103	0.01022	0.00839	0.00835	0.00764	0.00744	0.00833	0.00777	0.00744	0.00794	0.00798	0.00782	0.00775	0.00794	0.00798	0.00729	0.0071	0.00709	0.00764	0.0076	0.00704	0.00749	0.00729	0.00706	0.00672	0.00706	0.00697	0.00684	0.00692	0.00715	0.00746	0.00717	0.00658	0.00633	0.00643	0.00683	0.00626	0.00629	0.00656	0.00679	0.00688	0.00696	0.00719	0.00689	0.00641	0.00706	0.00639	0.00631	0.00597
344.392	1.74369	0.0106	0.00847	0.00806	0.00772	0.00761	0.0081	0.00767	0.00761	0.0081	0.00801	0.0079	0.00773	0.00805	0.00805	0.00757	0.00734	0.00716	0.0077	0.0079	0.00744	0.00756	0.0073	0.0074	0.00716	0.00739	0.00725	0.00691	0.00701	0.00709	0.00739	0.00724	0.00675	0.00663	0.00686	0.00724	0.00686	0.00697	0.00668	0.00676	0.00673	0.00703	0.00739	0.00702	0.0067	0.00739	0.00647	0.00624	0.00605
346.711	2.00102	0.01103	0.00885	0.00866	0.00809	0.00761	0.00834	0.00807	0.00819	0.00861	0.00843	0.00842	0.00824	0.00842	0.00825	0.00783	0.0078	0.00735	0.008	0.00823	0.00789	0.00805	0.00792	0.00777	0.00735	0.0075	0.00784	0.00725	0.00711	0.00749	0.00765	0.00762	0.00705	0.00687	0.00727	0.00752	0.00728	0.00727	0.00717	0.0071	0.00745	0.00757	0.00748	0.00743	0.00681	0.00748	0.00703	0.00678	0.00632
349.031	2.25036	0.01068	0.00842	0.00853	0.00807	0.0079	0.00822	0.00767	0.00811	0.00845	0.00836	0.00825	0.00818	0.00811	0.00785	0.00752	0.00767	0.00754	0.00817	0.00809	0.00759	0.00785	0.0077	0.00741	0.00707	0.00748	0.00775	0.00711	0.00713	0.00751	0.00758	0.00732	0.00676	0.00675	0.00705	0.00732	0.00716	0.00716	0.00702	0.00679	0.0073	0.00739	0.00731	0.00713	0.00672	0.00713	0.00664	0.0064	0.00641
351.352	2.49568	0.01061	0.00848	0.00872	0.00785	0.00786	0.00844	0.00807	0.00823	0.00839	0.00825	0.0082	0.00823	0.00829	0.00804	0.0077	0.00791	0.00785	0.00803	0.00823	0.00783	0.00799	0.00779	0.00755	0.00708	0.00758	0.00779	0.00712	0.00737	0.00776	0.00783	0.00797	0.00707	0.00692	0.00723	0.00737	0.00739	0.00734	0.00732	0.00713	0.0074	0.00743	0.00749	0.00719	0.00718	0.00721	0.00668	0.00654	0.00655
353.673	2.75969	0.01066	0.00892	0.00896	0.00829	0.00826	0.00873	0.0086	0.00863	0.00882	0.00873	0.00864	0.0085	0.0088	0.00859	0.00806	0.00808	0.00805	0.00872	0.00864	0.00793	0.00843	0.00827	0.00796	0.00758	0.00785	0.00822	0.00785	0.00804	0.00827	0.00799	0.00819	0.00747	0.00713	0.00743	0.00783	0.00759	0.0075	0.00739	0.00722	0.00774	0.00799	0.00783	0.00766	0.00726	0.00767	0.00716	0.00692	0.0067
355.994	3.00235	0.01003	0.00882	0.00927	0.0087	0.00825	0.00879	0.00846	0.0086	0.00875	0.00878	0.00869	0.00847	0.00863	0.00865	0.00825	0.00795	0.00806	0.00868	0.00854	0.00784	0.00826	0.00827	0.00814	0.00754	0.00754	0.00792	0.00776	0.00792	0.00807	0.008	0.00793	0.00733	0.00715	0.00732	0.00752	0.00752	0.00752	0.00734	0.00723	0.00791	0.00773	0.00768	0.00744	0.00726	0.00765	0.00704	0.00709	0.00687
358.316	3.27302	0.01	0.00886	0.00926	0.00857	0.00848	0.00892	0.0088	0.009	0.00902	0.00876	0.009	0.00878	0.00878	0.00859	0.00836	0.00817	0.00819	0.00894	0.00873	0.0083	0.00867	0.0084	0.00807	0.00782	0.008	0.00832	0.0078	0.00782	0.00813	0.00835	0.00813	0.0074	0.00749	0.00761	0.00784	0.00777	0.00742	0.00765	0.00784	0.0079	0.00773	0.0079	0.00777	0.00764	0.00763	0.00718	0.00722	0.00707
360.639	3.52369	0.00929	0.00869	0.0091	0.00852	0.00847	0.00903	0.00863	0.00872	0.00886	0.00877	0.00859	0.00856	0.00865	0.00856	0.00819	0.00802	0.0081	0.0086	0.00845	0.00804	0.00857	0.00845	0.00815	0.00764	0.00771	0.00806	0.00779	0.00792	0.00787	0.00802	0.00808	0.00745	0.00735	0.00727	0.00751	0.00745	0.00747	0.00755	0.00771	0.0076	0.0078	0.00775	0.0074	0.00724	0.00753	0.00724	0.00702	0.00678
362.962	3.77702	0.00868	0.00871	0.00906	0.00867	0.00841	0.00855	0.00839	0.00868	0.00906	0.00882	0.00885	0.00856	0.00875	0.0085	0.008	0.00827	0.00822	0.00862	0.00839	0.00806	0.00848	0.00843	0.00809	0.00785	0.00792	0.00812	0.0076	0.00784	0.00765	0.00824	0.00808	0.00751	0.00743	0.00763	0.00771	0.00764	0.00743	0.00753	0.00777	0.0077	0.00798	0.00798	0.0077	0.0074	0.00745	0.00728	0.00703	0.00693
365.286	4.03035	0.00823	0.00859	0.00883	0.00822	0.0083	0.00872	0.00848	0.00864	0.00896	0.00903	0.00881	0.00859	0.0087	0.00859	0.00799	0.00816	0.00835	0.00855	0.00836	0.00821	0.00829	0.008	0.0079	0.00756	0.00779	0.00782	0.00755	0.00796	0.00816	0.00812	0.00805	0.00748	0.00721	0.0074	0.00764	0.00748	0.00743	0.00745	0.00747	0.00748	0.00756	0.0074	0.00727	0.00721	0.00748	0.00709	0.00696	0.00666
367.61	4.26769	0.0079	0.0087	0.00915	0.00865	0.00852	0.00877	0.0087	0.00907	0.00912	0.00889	0.00869	0.00862	0.00881	0.0089	0.00842	0.00836	0.00836	0.00879	0.00875	0.00848	0.00852	0.00834	0.00833	0.00782	0.008	0.00817	0.00771	0.00826	0.00846	0.00836	0.00816	0.00766	0.00761	0.00774	0.0077	0.00781	0.00776	0.00761	0.00766	0.00805	0.00795	0.00816	0.00775	0.00755	0.00797	0.0076	0.00735	0.00718
369.935	4.51701	0.0077	0.00915	0.00936	0.00857	0.00855	0.0086	0.00866	0.00905	0.00934	0.00899	0.00883	0.00883	0.00877	0.0086	0.00828	0.0084	0.00842	0.0088	0.00891	0.0084	0.00846	0.00863	0.00846	0.00805	0.00807	0.0081	0.00784	0.00801	0.00841	0.00805	0.00835	0.00794	0.00767	0.00769	0.00797	0.00777	0.00729	0.00759	0.00739	0.00794	0.008	0.00798	0.00773	0.0073	0.00795	0.00736	0.00723	0.00698
372.26	4.78235	0.00748	0.00917	0.0092	0.00845	0.00855	0.00901	0.00888	0.00894	0.00892	0.00902	0.00905	0.0088	0.00901	0.00891	0.00844	0.00859	0.00863	0.00898	0.00882	0.00839	0.00851	0.00878	0.00844	0.00803	0.0081	0.00829	0.00821	0.00832	0.0082	0.00826	0.00851	0.00766	0.00752	0.00777	0.00798	0.00779	0.00782	0.00791	0.00762	0.00824	0.00842	0.00812	0.00767	0.00754	0.00802	0.00759	0.00703	0.0072
374.585	5.03569	0.00707	0.00892	0.00902	0.00841	0.00829	0.00875	0.00878	0.00886	0.00874	0.00879	0.00894	0.00881	0.00889	0.00862	0.00796	0.00798	0.00832	0.00877	0.00856	0.00811	0.00837	0.0084	0.00809	0.008	0.00805	0.00826	0.00783	0.00838	0.00839	0.0082	0.0083	0.00756	0.00747	0.00746	0.00816	0.00773	0.00788	0.00769	0.0075	0.00806	0.00806	0.00806	0.00773	0.00743	0.00763	0.00711	0.00707	0.00691
376.912	5.28769	0.00706	0.00894	0.00922	0.00867	0.00851	0.00876	0.0085	0.00873	0.00882	0.00894	0.00864	0.00842	0.00865	0.00858	0.00822	0.00808	0.00815	0.00847	0.00837	0.00825	0.00847	0.00839	0.00812	0.00808	0.00836	0.0081	0.0075	0.00829	0.0082	0.00796	0.00804	0.00752	0.00759	0.0073	0.00742	0.00763	0.0075	0.0077	0.00762	0.00782	0.00787	0.00794	0.0075	0.00713	0.00733	0.0072	0.00717	0.00677
379.238	5.54235	0.00691	0.0091	0.00925	0.0085	0.00858	0.00897	0.0087	0.00864	0.00907	0.00922	0.00912	0.00884	0.00877	0.00882	0.00836	0.00836	0.00851	0.00884	0.00872	0.0082	0.00855	0.00857	0.00826	0.00814	0.00787	0.00816	0.00786	0.0079	0.0083	0.0081	0.00797	0.00753	0.00766	0.00757	0.00781	0.00762	0.00762	0.00776	0.00787	0.00782	0.00797	0.00777	0.00777	0.00737	0.00751	0.0073	0.00742	0.0074
381.566	5.79302	0.00659	0.00899	0.00938	0.00885	0.0085	0.00871	0.00882	0.00881	0.00892	0.00876	0.00875	0.00894	0.009	0.00876	0.00829	0.00838	0.00835	0.00881	0.00876	0.00842	0.00868	0.00843	0.00804	0.00782	0.00805	0.00802	0.00778	0.00833	0.00849	0.00822	0.00825	0.00789	0.00774	0.00736	0.00765	0.00768	0.00751	0.00794	0.00773	0.00773	0.00799	0.00791	0.00766	0.00743	0.00756	0.007	0.00696	0.0072
383.893	6.65569	0.0068	0.00915	0.00941	0.00876	0.0089	0.00924	0.00902	0.0089	0.00909	0.00902	0.00889	0.00897	0.00905	0.00875	0.00835	0.00856	0.00855	0.00872	0.00877	0.00851	0.00859	0.00848	0.00801	0.00801	0.00824	0.00837	0.00836	0.00814	0.00813	0.00828	0.00839	0.00772	0.00793	0.00763	0.00794	0.00772	0.00748	0.00767	0.00784	0.00818	0.00811	0.00797	0.00766	0.00762	0.00817	0.00705	0.00743	0.00717
386.222	7.36368	0.00664	0.00919	0.0093	0.00868	0.00857	0.00877	0.00873	0.00917	0.00942	0.00912	0.009	0.0089	0.00893	0.00885	0.00838	0.0083	0.00843	0.00892	0.00859	0.00829	0.00854	0.00824	0.00789	0.00793	0.00839	0.00853	0.00825	0.00808	0.00849	0.00869	0.0087	0.00782	0.00796	0.00791	0.00761	0.00757	0.00749	0.00788	0.00781	0.00796	0.00774	0.00796	0.00751	0.00771	0.00806	0.00757	0.00746	0.00703
388.551	8.11302	0.00655	0.00903	0.00911	0.00854	0.00844	0.00869	0.00865	0.00891	0.00906	0.00892	0.00878	0.00881	0.00899	0.00842	0.00798	0.00813	0.00829	0.00862	0.00834	0.00829	0.00839	0.00818	0.00798	0.00789	0.00791	0.00813	0.00773	0.0078	0.0084	0.00814	0.00837	0.00776	0.00765	0.00762	0.00775	0.00754	0.00727	0.0076	0.00785	0.00794	0.00801	0.00828	0.00758	0.0073	0.00801	0.00756	0.00741	0.00729
390.88	8.83969	0.00644	0.0087	0.00898	0.00847	0.00835	0.00839	0.00832	0.00851	0.0087	0.00865	0.00832	0.00834	0.00888	0.00851	0.00795	0.00799	0.00813	0.00846	0.00838	0.00834	0.00831	0.00832	0.00806	0.00781	0.00802	0.00818	0.00771	0.00795	0.00814	0.00795	0.00805	0.00749	0.00734	0.00738	0.00724	0.00744	0.00738	0.00746	0.00748	0.00801	0.00795	0.00808	0.00768	0.00736	0.00748	0.00699	0.00675	0.00666
393.21	9.62102	0.00689	0.00914	0.00948	0.00863	0.00859	0.00915	0.00869	0.00874	0.00899	0.00886	0.009	0.00897	0.00909	0.00876	0.00833	0.00851	0.00866	0.00867	0.00844	0.00837	0.00847	0.0084	0.00815	0.00809	0.00806	0.00811	0.00777	0.00836	0.0083	0.00843	0.00855	0.00782	0.00773	0.00756	0.00769	0.00764	0.00773	0.00767	0.00748	0.00779	0.00784	0.00786	0.00762	0.00781	0.00781	0.00756	0.00723	0.00707
395.54	10.3464	0.00687	0.00912	0.00929	0.00861	0.00853	0.00878	0.00845	0.0087	0.00898	0.00869	0.00882	0.00887	0.00892	0.00882	0.00844	0.00832	0.00853	0.00892	0.00858	0.00836	0.00866	0.00848	0.00789	0.00829	0.00811	0.0082	0.00774	0.00804	0.00816	0.0081	0.00833	0.00745	0.00739	0.0075	0.00738	0.00768	0.00771	0.0076	0.00791	0.00778	0.00775	0.00766	0.00769	0.00751	0.00782	0.00731	0.00731	0.0069
397.871	11.1183	0.00658	0.00896	0.00898	0.00834	0.00851	0.00872	0.00852	0.0087	0.00873	0.00875	0.00878	0.00864	0.00879	0.00854	0.00818	0.00818	0.00831	0.00864	0.00827	0.00814	0.0083	0.0082	0.00787	0.00794	0.00823	0.00821	0.00765	0.00802	0.00799	0.00817	0.00791	0.00742	0.0074	0.00739	0.00759	0.00758	0.00753	0.00778	0.00777	0.0077	0.00771	0.00772	0.0075	0.0073	0.00755	0.00705	0.00677	0.00695
400.203	11.8517	0.0065	0.009	0.00909	0.00841	0.00827	0.00834	0.00831	0.00852	0.00876	0.00872	0.0087	0.00854	0.00861	0.00849	0.008	0.0079	0.00824	0.0086	0.00789	0.00775	0.00831	0.00829	0.00778	0.00778	0.00772	0.00805	0.00749	0.00793	0.00787	0.00799	0.00816	0.00738	0.00751	0.00769	0.00775	0.00758	0.00759	0.00763	0.00756	0.00784	0.00798	0.00743	0.00751	0.00724	0.00724	0.00691	0.00675	0.007
402.535	12.625	0.00649	0.00883	0.00901	0.00855	0.00848	0.00862	0.00856	0.00857	0.00851	0.00859	0.00867	0.00854	0.00869	0.00848	0.0082	0.00804	0.00809	0.0087	0.00856	0.00823	0.00826	0.0082	0.00791	0.00772	0.008	0.00792	0.00761	0.00812	0.008	0.00799	0.00831	0.00744	0.00729	0.00755	0.00768	0.00745	0.00731	0.00759	0.00767	0.00746	0.00759	0.00754	0.00731	0.00741	0.0077	0.00703	0.00678	0.00696
404.867	13.3477	0.00643	0.00872	0.0088	0.00814	0.00822	0.00853	0.00859	0.00876	0.00867	0.0085	0.00866	0.00862	0.00863	0.00813	0.00787	0.00802	0.008	0.0084	0.00824	0.00791	0.00813	0.00817	0.00779	0.00759	0.00768	0.0076	0.00723	0.00789	0.00786	0.00782	0.00801	0.00722	0.00707	0.0073	0.00747	0.00738	0.00714	0.00756	0.00736	0.00757	0.00769	0.00747	0.00741	0.00715	0.00739	0.00704	0.00689	0.00669
407.2	14.137	0.0064	0.00867	0.00872	0.00804	0.00809	0.00841	0.00844	0.00847	0.00852	0.00838	0.00826	0.00841	0.00844	0.00804	0.00774	0.00768	0.00788	0.00818	0.00785	0.00771	0.00788	0.00775	0.00751	0.00747	0.0075	0.00785	0.00734	0.00737	0.00775	0.00767	0.00763	0.00709	0.00715	0.00715	0.0071	0.00727	0.00713	0.0074	0.00737	0.00748	0.00733	0.00732	0.00703	0.00692	0.00732	0.0069	0.00671	0.00662
409.534	14.8517	0.00659	0.00895	0.00891	0.00824	0.00839	0.00875	0.00861	0.00866	0.00882	0.00864	0.00855	0.00845	0.0085	0.00826	0.00806	0.00802	0.00806	0.00847	0.00808	0.00786	0.00818	0.00791	0.00754	0.00756	0.00762	0.00774	0.00743	0.00778	0.00785	0.00788	0.00793	0.00734	0.00739	0.00735	0.00742	0.00724	0.00723	0.0076	0.00743	0.00769	0.00753	0.00756	0.00704	0.00724	0.00754	0.00692	0.00681	0.00675
411.868	15.637	0.00624	0.00867	0.00883	0.00806	0.00802	0.00826	0.00838	0.0086	0.0085	0.00822	0.00802	0.00809	0.00832	0.00807	0.00784	0.00771	0.00784	0.00826	0.00795	0.0078	0.00803	0.0078	0.00752	0.00749	0.00746	0.00748	0.00726	0.00771	0.00788	0.00779	0.00768	0.00713	0.00707	0.00703	0.00728	0.00727	0.00711	0.00727	0.00692	0.00736	0.00738	0.00739	0.00698	0.00702	0.00689	0.00667	0.00661	0.00668
414.202	16.361	0.00633	0.00837	0.00849	0.00796	0.008	0.0083	0.00818	0.00822	0.00812	0.00791	0.00785	0.00808	0.00818	0.00775	0.00754	0.00741	0.00745	0.00796	0.00777	0.00775	0.00781	0.00747	0.00723	0.00725	0.00705	0.00722	0.00695	0.00751	0.0075	0.00773	0.00779	0.00695	0.00679	0.00664	0.00707	0.00683	0.00682	0.00691	0.00697	0.00702	0.00695	0.00709	0.00696	0.00691	0.00696	0.00656	0.00643	0.00634
416.537	17.1424	0.00648	0.00861	0.00847	0.00784	0.00786	0.00818	0.00812	0.00818	0.00829	0.00797	0.00791	0.00798	0.00791	0.0076	0.00744	0.00745	0.00766	0.00803	0.00767	0.00761	0.00777	0.00765	0.00746	0.00747	0.00738	0.00728	0.00722	0.00751	0.0076	0.00772	0.00767	0.00714	0.00685	0.00695	0.00675	0.00689	0.00689	0.00714	0.00678	0.0071	0.0072	0.00716	0.00697	0.00676	0.00702	0.00664	0.00671	0.00663
418.873	17.8623	0.00638	0.00868	0.00864	0.00787	0.00799	0.0082	0.00801	0.00813	0.00819	0.00802	0.00803	0.00798	0.00798	0.00766	0.00719	0.00724	0.00765	0.00802	0.0075	0.00745	0.00777	0.00764	0.0073	0.00724	0.00732	0.00714	0.00697	0.00737	0.00752	0.00755	0.00755	0.00686	0.00677	0.00663	0.00702	0.00685	0.00671	0.00695	0.00674	0.00689	0.0071	0.00716	0.00704	0.00684	0.00703	0.0066	0.00662	0.00647
421.209	18.6424	0.00634	0.00851	0.00836	0.00767	0.00779	0.00801	0.00804	0.0082	0.00812	0.00799	0.00789	0.0078	0.00786	0.00749	0.00724	0.00734	0.00747	0.00783	0.00762	0.00744	0.00765	0.00753	0.0072	0.00726	0.00715	0.00723	0.0069	0.00728	0.00733	0.00744	0.0073	0.00675	0.00676	0.00685	0.00683	0.00675	0.00647	0.00673	0.00667	0.00704	0.00692	0.00692	0.00675	0.00675	0.00684	0.00648	0.00642	0.00624
423.546	19.3664	0.0061	0.00833	0.00838	0.00774	0.00759	0.00793	0.00799	0.00808	0.00818	0.00793	0.00772	0.00781	0.00777	0.00745	0.0072	0.00723	0.00742	0.00771	0.00736	0.0073	0.00737	0.00718	0.00698	0.00706	0.00712	0.0072	0.00694	0.00716	0.00721	0.00719	0.00716	0.00663	0.00664	0.00652	0.00666	0.00668	0.00645	0.00664	0.0067	0.00682	0.00674	0.00661	0.00647	0.0067	0.0066	0.00638	0.00641	0.00634
425.883	20.1383	0.00614	0.00814	0.00801	0.00745	0.00758	0.00775	0.00776	0.0078	0.00778	0.00759	0.00756	0.00765	0.00766	0.00723	0.00711	0.00707	0.00717	0.00739	0.00702	0.00706	0.00741	0.00739	0.00691	0.0069	0.00694	0.00704	0.00648	0.00699	0.00697	0.00727	0.00714	0.00646	0.00651	0.00664	0.00661	0.00645	0.00641	0.00658	0.00674	0.00668	0.00678	0.00665	0.00654	0.00637	0.00658	0.00624	0.00628	0.00604
428.221	20.8677	0.00614	0.00817	0.00815	0.00741	0.00747	0.00777	0.00787	0.00783	0.00785	0.00778	0.00771	0.00773	0.0077	0.00732	0.00707	0.00704	0.00721	0.00753	0.00716	0.00711	0.00717	0.0071	0.00685	0.00672	0.00688	0.00694	0.00652	0.00702	0.00708	0.00709	0.00717	0.00639	0.00649	0.0066	0.00659	0.00657	0.00656	0.00674	0.00672	0.00682	0.00673	0.00664	0.00653	0.00654	0.00662	0.00635	0.00635	0.00614
430.559	21.6544	0.00601	0.00808	0.00805	0.00747	0.00753	0.00779	0.00756	0.00755	0.00763	0.00744	0.0075	0.00776	0.00765	0.00719	0.00691	0.00694	0.00711	0.00733	0.00705	0.00695	0.00704	0.00701	0.00669	0.00676	0.00666	0.00676	0.00653	0.0069	0.00691	0.00705	0.00712	0.00649	0.00625	0.00624	0.00651	0.00657	0.00635	0.00672	0.00643	0.00668	0.00655	0.00655	0.00646	0.00636	0.00628	0.00605	0.00611	0.00591
432.898	22.381	0.00584	0.00774	0.00766	0.0072	0.00727	0.00753	0.00754	0.00754	0.00743	0.0073	0.00734	0.00734	0.00741	0.00692	0.00678	0.00689	0.00696	0.00726	0.00683	0.00681	0.00698	0.00685	0.00659	0.0064	0.00645	0.00668	0.00634	0.00671	0.0067	0.00681	0.00684	0.00623	0.00615	0.0059	0.00622	0.00616	0.00608	0.00631	0.00613	0.00638	0.00635	0.00628	0.00618	0.00617	0.00623	0.00578	0.00594	0.00587
435.237	23.149	0.00577	0.00759	0.00756	0.00695	0.00698	0.00726	0.00723	0.00734	0.00731	0.00701	0.00705	0.00709	0.00718	0.00692	0.00657	0.00658	0.00673	0.0069	0.00663	0.00668	0.00679	0.00658	0.00625	0.00637	0.00636	0.00642	0.00608	0.0065	0.00658	0.00651	0.00654	0.00599	0.00583	0.00575	0.00612	0.00594	0.00593	0.00614	0.00601	0.00622	0.00607	0.00601	0.00601	0.006	0.00598	0.00577	0.00556	0.00553
437.577	23.8704	0.00577	0.0077	0.00754	0.00691	0.00694	0.00712	0.0071	0.00718	0.00722	0.007	0.00695	0.00698	0.00709	0.0068	0.00651	0.00652	0.0068	0.00695	0.00664	0.00655	0.00677	0.00665	0.00629	0.00632	0.00619	0.00639	0.00615	0.00645	0.00648	0.00661	0.00671	0.0061	0.00592	0.00577	0.00609	0.00587	0.00592	0.00613	0.00601	0.00604	0.00636	0.00619	0.00589	0.00589	0.00594	0.00572	0.00566	0.0056
439.917	24.657	0.00599	0.00768	0.00747	0.00691	0.00704	0.00719	0.00701	0.00715	0.00713	0.00701	0.00705	0.00711	0.00707	0.00668	0.00655	0.00648	0.00666	0.00689	0.00657	0.00659	0.00667	0.00648	0.00631	0.00623	0.0062	0.00637	0.00602	0.00628	0.00648	0.00658	0.00661	0.00584	0.00573	0.00587	0.00606	0.00588	0.00584	0.00595	0.006	0.00619	0.0062	0.00613	0.0058	0.00575	0.00587	0.0057	0.00559	0.00556
442.258	25.6797	0.00581	0.0076	0.00739	0.00683	0.0069	0.00697	0.00705	0.00719	0.00718	0.007	0.00682	0.00684	0.00692	0.00666	0.00658	0.0066	0.00663	0.00679	0.00652	0.00647	0.00654	0.00645	0.00619	0.00605	0.00611	0.0063	0.00603	0.00631	0.00619	0.00647	0.00646	0.00594	0.00579	0.00568	0.00591	0.0058	0.00575	0.00615	0.00596	0.00608	0.00616	0.00606	0.00588	0.00585	0.00591	0.00561	0.00548	0.00551
444.599	26.629	0.00582	0.00741	0.00717	0.00664	0.0067	0.00699	0.00698	0.00698	0.00692	0.00672	0.00669	0.00671	0.00674	0.00647	0.00633	0.00645	0.00661	0.00667	0.00636	0.00652	0.00666	0.00634	0.00601	0.00594	0.00607	0.0062	0.00601	0.00614	0.00613	0.00641	0.00646	0.0059	0.00577	0.00574	0.00582	0.00574	0.00567	0.00605	0.00585	0.00594	0.00604	0.00598	0.00592	0.00593	0.00574	0.00553	0.0055	0.00548
446.941	27.701	0.00565	0.00716	0.00694	0.0065	0.00651	0.00667	0.00676	0.00679	0.0067	0.00653	0.00648	0.00652	0.00658	0.00621	0.00614	0.00617	0.0062	0.00638	0.00614	0.00625	0.00628	0.00607	0.00586	0.00574	0.00581	0.00603	0.00581	0.00596	0.00605	0.00615	0.00619	0.0056	0.00559	0.00541	0.00563	0.00571	0.00551	0.00565	0.0056	0.00564	0.00576	0.00572	0.00558	0.00562	0.00561	0.00534	0.00531	0.00533
449.283	28.6277	0.00576	0.0073	0.00696	0.00659	0.00671	0.00679	0.00666	0.00669	0.00671	0.00651	0.00651	0.00658	0.0066	0.00621	0.00611	0.00606	0.00616	0.00652	0.00619	0.00609	0.00624	0.00612	0.00583	0.00571	0.00584	0.00604	0.0057	0.00611	0.006	0.00617	0.00617	0.00556	0.00546	0.00546	0.00551	0.00552	0.00556	0.00573	0.00545	0.00566	0.00577	0.0058	0.00546	0.00547	0.00551	0.00548	0.00538	0.00517
451.626	29.7144	0.00586	0.00709	0.0068	0.00647	0.00649	0.00665	0.0066	0.00666	0.00674	0.00647	0.00652	0.00652	0.00655	0.00611	0.00601	0.00602	0.00603	0.00628	0.00592	0.00599	0.00625	0.00604	0.00571	0.00567	0.00577	0.00585	0.00557	0.00587	0.00578	0.006	0.00601	0.00543	0.00537	0.00544	0.00539	0.00542	0.00541	0.0055	0.00539	0.00546	0.00576	0.00556	0.00547	0.00537	0.0054	0.00517	0.00512	0.00516
453.97	30.6397	0.00567	0.00695	0.0068	0.00634	0.00646	0.00655	0.00655	0.00668	0.00656	0.00626	0.00638	0.00643	0.00652	0.00613	0.00591	0.00594	0.00591	0.00616	0.00599	0.00608	0.00607	0.00584	0.00562	0.00561	0.00554	0.00567	0.00541	0.00578	0.00582	0.00608	0.00603	0.0055	0.00545	0.00539	0.00533	0.00517	0.00525	0.00545	0.00537	0.00548	0.00553	0.00552	0.0054	0.00533	0.00536	0.00508	0.00518	0.00518
456.314	31.721	0.00562	0.00694	0.00666	0.00613	0.00617	0.00632	0.00628	0.00642	0.00643	0.00612	0.00599	0.00613	0.00617	0.00591	0.00575	0.00583	0.00597	0.00608	0.00574	0.0058	0.0059	0.00573	0.00557	0.00553	0.00546	0.00563	0.00534	0.00562	0.00538	0.00572	0.00584	0.00522	0.00524	0.00513	0.00528	0.00519	0.00514	0.00522	0.0052	0.00525	0.00547	0.00528	0.00521	0.00527	0.00516	0.00494	0.00496	0.00494
458.658	32.6303	0.00551	0.00681	0.00641	0.00599	0.00609	0.00622	0.00621	0.00632	0.00622	0.00603	0.00592	0.00592	0.00591	0.00572	0.00557	0.00566	0.00579	0.00596	0.00564	0.00566	0.00571	0.00566	0.00543	0.00542	0.00539	0.00555	0.00528	0.00542	0.00545	0.00563	0.0056	0.00506	0.00506	0.00491	0.00522	0.00497	0.00488	0.00524	0.00506	0.00525	0.00522	0.00516	0.00498	0.00515	0.00525	0.00505	0.005	0.00492
461.003	33.7344	0.00547	0.00653	0.00613	0.00563	0.00568	0.00588	0.0059	0.006	0.00604	0.0057	0.00568	0.0057	0.00584	0.00561	0.00544	0.00537	0.00545	0.00562	0.00539	0.00546	0.00552	0.00546	0.00512	0.00507	0.00508	0.00524	0.00505	0.00516	0.00521	0.00545	0.00539	0.0052	0.0048	0.00474	0.00493	0.00493	0.00482	0.00502	0.00486	0.00502	0.00492	0.00481	0.00477	0.00478	0.00498	0.00474	0.00486	0.0047
463.349	34.641	0.00525	0.00624	0.00596	0.00553	0.00556	0.00574	0.00563	0.00577	0.00577	0.00554	0.00553	0.00554	0.00569	0.00537	0.00521	0.0052	0.00521	0.00544	0.00519	0.00527	0.00537	0.00509	0.00498	0.00498	0.00514	0.0051	0.00497	0.00508	0.00517	0.00525	0.00517	0.00475	0.00468	0.00464	0.00464	0.00475	0.00444	0.00468	0.00463	0.00474	0.00475	0.00475	0.00467	0.00466	0.00463	0.00465	0.00451	0.00444
465.695	35.7383	0.00522	0.00628	0.00594	0.00562	0.00562	0.00581	0.00581	0.0059	0.00585	0.00565	0.00555	0.00571	0.00581	0.00538	0.0051	0.00505	0.00523	0.0055	0.00532	0.00542	0.00548	0.00515	0.00492	0.00489	0.00498	0.00507	0.00496	0.00514	0.00495	0.00518	0.00544	0.00482	0.00457	0.00457	0.0048	0.00462	0.00458	0.00486	0.00481	0.00504	0.00487	0.00456	0.00458	0.00474	0.00463	0.00441	0.00448	0.00458
468.041	36.6383	0.0051	0.00609	0.00572	0.0053	0.00539	0.00565	0.00583	0.00567	0.00556	0.00556	0.00557	0.00536	0.00546	0.00514	0.00506	0.00498	0.00511	0.0053	0.00488	0.00495	0.00514	0.00519	0.00494	0.00468	0.00492	0.00488	0.00438	0.00494	0.00477	0.00495	0.00496	0.00447	0.00436	0.00437	0.00439	0.00448	0.00456	0.00465	0.00446	0.00463	0.00472	0.00456	0.00442	0.00459	0.00456	0.00436	0.00435	0.00427
470.388	37.7437	0.00522	0.00608	0.00576	0.00539	0.00557	0.00568	0.00562	0.00571	0.00566	0.00555	0.00546	0.00547	0.00553	0.00519	0.00513	0.00506	0.00511	0.0053	0.00508	0.00512	0.00524	0.00507	0.00471	0.00476	0.00481	0.0049	0.00465	0.00485	0.00487	0.005	0.00506	0.00458	0.00441	0.00438	0.00451	0.00451	0.00442	0.00469	0.00464	0.00461	0.00466	0.00464	0.0046	0.0047	0.00459	0.00437	0.0043	0.00441
472.736	38.6517	0.00536	0.00611	0.00563	0.00531	0.00542	0.00558	0.00556	0.0057	0.00571	0.00542	0.00532	0.00536	0.00537	0.00509	0.00488	0.00499	0.00512	0.00519	0.00497	0.00505	0.00504	0.00491	0.0047	0.00456	0.00468	0.00481	0.00449	0.00492	0.00475	0.00484	0.00492	0.00467	0.00438	0.00437	0.0044	0.00446	0.0043	0.0046	0.00454	0.0047	0.00464	0.00453	0.00436	0.00445	0.00464	0.00436	0.00436	0.00426
475.084	39.753	0.00513	0.00573	0.00549	0.00515	0.00508	0.0054	0.00543	0.00549	0.00546	0.0053	0.00512	0.00519	0.00526	0.00478	0.00471	0.00478	0.00478	0.00497	0.00481	0.00488	0.00498	0.00485	0.00471	0.00468	0.00467	0.00478	0.00439	0.00475	0.00453	0.00472	0.00494	0.00453	0.00439	0.00419	0.00422	0.00432	0.00433	0.00451	0.00431	0.00457	0.00455	0.00433	0.00412	0.0045	0.00444	0.00411	0.00429	0.0042
477.433	40.6624	0.00515	0.00551	0.00528	0.005	0.00514	0.00516	0.00506	0.00523	0.00528	0.00503	0.00492	0.00503	0.00503	0.00472	0.00471	0.00475	0.00474	0.00482	0.0046	0.00475	0.00481	0.00466	0.00433	0.00436	0.00437	0.00453	0.00437	0.00467	0.0044	0.0047	0.00466	0.00426	0.00404	0.00412	0.00412	0.00409	0.00407	0.00439	0.00424	0.00423	0.00435	0.00433	0.00428	0.00425	0.00435	0.00406	0.00421	0.00394
479.782	41.7597	0.00507	0.00564	0.00539	0.005	0.00494	0.00509	0.00509	0.00509	0.0051	0.00503	0.00493	0.00486	0.00493	0.00463	0.00453	0.00451	0.00459	0.00482	0.00455	0.00463	0.00469	0.00455	0.00428	0.00443	0.00447	0.00432	0.00423	0.0045	0.00434	0.00458	0.00469	0.00419	0.004	0.00393	0.00391	0.00409	0.00397	0.00426	0.00415	0.00428	0.00421	0.00401	0.00405	0.00408	0.00422	0.00406	0.00383	0.0039
482.132	42.6624	0.00501	0.00554	0.00514	0.00499	0.00488	0.00499	0.00496	0.00508	0.00485	0.00486	0.00489	0.00489	0.0049	0.00461	0.00455	0.00456	0.0046	0.00473	0.00447	0.00455	0.00463	0.00449	0.00443	0.00428	0.00423	0.00427	0.00404	0.00432	0.00436	0.00453	0.00461	0.00425	0.00394	0.00397	0.00407	0.00377	0.00402	0.00408	0.004	0.00399	0.00424	0.00409	0.00394	0.00401	0.00404	0.00394	0.00402	0.00379
484.482	43.765	0.00496	0.00527	0.00496	0.00474	0.00474	0.00484	0.00483	0.0049	0.00493	0.00471	0.00459	0.00462	0.00468	0.00449	0.0043	0.00429	0.00441	0.00458	0.00422	0.0045	0.00447	0.00429	0.00409	0.00418	0.00419	0.00424	0.00401	0.00418	0.00413	0.00427	0.0044	0.00379	0.00386	0.00385	0.00387	0.00389	0.00381	0.00399	0.00379	0.00413	0.00411	0.00403	0.00395	0.00388	0.00389	0.00394	0.00373	0.0037
486.833	44.665	0.00487	0.0052	0.00486	0.00447	0.00455	0.00476	0.00478	0.00484	0.0048	0.00458	0.00447	0.00456	0.0046	0.00428	0.00423	0.00421	0.00424	0.00445	0.00423	0.00435	0.00444	0.00432	0.00411	0.00398	0.00392	0.00424	0.00407	0.00419	0.00415	0.00423	0.00432	0.00394	0.0039	0.00364	0.00385	0.00389	0.00374	0.00381	0.00378	0.00389	0.0038	0.00394	0.00391	0.00419	0.00387	0.00383	0.00359	0.00348
489.184	45.7784	0.00459	0.0049	0.00458	0.0043	0.00428	0.00437	0.00444	0.00461	0.00462	0.00438	0.00421	0.00434	0.00449	0.00398	0.00391	0.00404	0.00401	0.00426	0.00395	0.00405	0.00408	0.00405	0.00375	0.00367	0.0037	0.00375	0.00359	0.00376	0.00387	0.0039	0.00385	0.00378	0.00354	0.0035	0.00346	0.00356	0.00354	0.0036	0.00362	0.00363	0.00361	0.00352	0.00355	0.00363	0.00338	0.00359	0.00342	0.00328
491.536	46.677	0.00446	0.00483	0.00456	0.00421	0.00415	0.00428	0.00436	0.00449	0.00444	0.00421	0.00422	0.00428	0.00427	0.0039	0.00391	0.00398	0.00398	0.00416	0.00381	0.00393	0.00405	0.00408	0.00377	0.00391	0.00363	0.00393	0.00367	0.00373	0.00366	0.00378	0.00395	0.00365	0.00345	0.00332	0.00328	0.0034	0.0033	0.00357	0.00361	0.00364	0.0036	0.00354	0.0035	0.00349	0.00347	0.00352	0.0034	0.00334
493.888	47.7784	0.00456	0.0046	0.00428	0.00405	0.00412	0.0043	0.00436	0.00433	0.00429	0.0041	0.00397	0.00402	0.00413	0.00381	0.0037	0.00394	0.0039	0.00399	0.00367	0.0037	0.00393	0.00388	0.00364	0.00366	0.00359	0.0036	0.00361	0.00345	0.00332	0.0038	0.00378	0.0035	0.00335	0.00326	0.00335	0.00329	0.00328	0.00349	0.00331	0.00342	0.00359	0.00348	0.00334	0.0034	0.00344	0.00336	0.00339	0.00308
496.241	48.6664	0.00446	0.00456	0.00433	0.00398	0.00413	0.00399	0.00409	0.00413	0.00406	0.00398	0.00392	0.00405	0.00407	0.00388	0.00379	0.00364	0.0037	0.00398	0.00362	0.00367	0.00382	0.00378	0.00352	0.00348	0.00351	0.00347	0.00345	0.00348	0.00329	0.00362	0.00374	0.0034	0.00317	0.00306	0.00334	0.00329	0.00316	0.00318	0.00346	0.00355	0.00329	0.00337	0.00324	0.00339	0.00342	0.00329	0.00309	0.00301
498.594	49.797	0.00456	0.00462	0.00423	0.00407	0.00411	0.00418	0.00421	0.00417	0.00418	0.00399	0.00396	0.00391	0.00403	0.0037	0.00352	0.0036	0.00375	0.0039	0.00361	0.00381	0.00395	0.00372	0.00345	0.00361	0.00369	0.00363	0.00355	0.00353	0.00354	0.00376	0.00369	0.00331	0.00315	0.00329	0.00324	0.00339	0.0033	0.00337	0.00335	0.00351	0.00357	0.00333	0.00343	0.00338	0.00344	0.00327	0.0033	0.00307
500.948	50.681	0.00444	0.00435	0.00427	0.00399	0.0039	0.00399	0.00404	0.00418	0.00405	0.00393	0.00399	0.00403	0.00394	0.00376	0.00353	0.00369	0.00375	0.00382	0.00347	0.00365	0.0037	0.00368	0.00341	0.00349	0.00341	0.00336	0.00331	0.00328	0.00332	0.00361	0.00369	0.00332	0.00306	0.0032	0.00312	0.00321	0.00306	0.00338	0.00319	0.00332	0.00335	0.00317	0.0033	0.00323	0.00334	0.00305	0.00303	0.00287
503.302	51.785	0.00398	0.00415	0.00394	0.0037	0.00378	0.00402	0.00387	0.00392	0.00389	0.00388	0.00381	0.00371	0.00385	0.0036	0.00332	0.00349	0.00365	0.00377	0.00336	0.00349	0.00367	0.00352	0.00343	0.00337	0.00345	0.00344	0.00317	0.00319	0.00315	0.00353	0.0036	0.00318	0.003	0.00303	0.00292	0.00309	0.003	0.00325	0.00317	0.00317	0.00318	0.00316	0.00314	0.00323	0.0029	0.00298	0.00295	0.00293
505.657	52.6837	0.00437	0.00432	0.00407	0.00373	0.00393	0.00389	0.00394	0.00404	0.00402	0.0039	0.004	0.00386	0.00382	0.00361	0.00351	0.00353	0.00368	0.00382	0.00344	0.0035	0.00359	0.00346	0.00332	0.00332	0.00321	0.00341	0.00341	0.00368	0.00342	0.00346	0.00364	0.00321	0.00302	0.00339	0.00297	0.00322	0.00295	0.00319	0.00312	0.00312	0.00342	0.00321	0.00336	0.00324	0.00316	0.003	0.00307	0.00315
508.013	53.8077	0.00415	0.00413	0.00393	0.00369	0.00379	0.0039	0.0039	0.00392	0.00395	0.00369	0.00372	0.00369	0.00381	0.00353	0.00332	0.0034	0.00356	0.00364	0.00348	0.00359	0.00355	0.00339	0.00316	0.00323	0.00312	0.00322	0.00313	0.00336	0.00337	0.00334	0.0035	0.00315	0.00297	0.00297	0.0031	0.00305	0.00274	0.00299	0.00298	0.00309	0.00325	0.00297	0.00318	0.00301	0.00307	0.00297	0.00287	0.00294
510.369	54.693	0.00416	0.00412	0.00388	0.00356	0.0038	0.00382	0.00394	0.00389	0.00384	0.00364	0.00363	0.00374	0.00381	0.00347	0.00336	0.00336	0.00351	0.00354	0.0034	0.00342	0.00349	0.00334	0.00315	0.00324	0.00324	0.00335	0.00309	0.00334	0.00324	0.00315	0.00334	0.00319	0.0028	0.00288	0.00295	0.00304	0.00285	0.003	0.00296	0.00305	0.00304	0.00307	0.00306	0.0032	0.0031	0.00293	0.00291	0.00289
512.725	55.8197	0.00395	0.00409	0.00387	0.00352	0.00371	0.00382	0.00367	0.00364	0.00361	0.00354	0.00355	0.00354	0.00362	0.00347	0.00323	0.0032	0.00346	0.00343	0.00324	0.00334	0.00327	0.00326	0.00305	0.00326	0.00315	0.00316	0.00304	0.00321	0.00291	0.00304	0.00326	0.0031	0.00291	0.00287	0.00283	0.00311	0.00294	0.00311	0.0028	0.0029	0.00285	0.00293	0.00301	0.00306	0.00291	0.00279	0.00269	0.00256
515.082	56.7077	0.00377	0.00386	0.00348	0.00332	0.00343	0.00342	0.00347	0.00349	0.0034	0.00348	0.00326	0.0033	0.00336	0.00309	0.00301	0.00302	0.00321	0.0033	0.00301	0.00319	0.00317	0.0032	0.00284	0.00294	0.0029	0.00281	0.00293	0.00284	0.00287	0.00296	0.00318	0.0028	0.00267	0.00241	0.00265	0.00267	0.00247	0.00267	0.00259	0.00269	0.00253	0.00256	0.00265	0.00274	0.00265	0.00256	0.00252	0.00247
517.44	57.8357	0.00361	0.00371	0.00355	0.00333	0.00323	0.00335	0.00336	0.00339	0.00336	0.00313	0.00306	0.00314	0.00329	0.00288	0.00285	0.00289	0.00312	0.00306	0.00292	0.00293	0.00305	0.00303	0.00291	0.00292	0.00284	0.00279	0.00278	0.00285	0.0028	0.00282	0.00294	0.00274	0.00273	0.0025	0.00254	0.00264	0.0026	0.00269	0.00266	0.00266	0.00291	0.00266	0.00265	0.0027	0.0025	0.00256	0.00255	0.00253
519.798	62.8357	0.00372	0.00375	0.00349	0.0034	0.00352	0.00347	0.00355	0.00344	0.00352	0.00342	0.00325	0.00332	0.0034	0.00298	0.00294	0.00299	0.00308	0.00322	0.00308	0.0033	0.00314	0.0031	0.00296	0.00293	0.00294	0.00299	0.00283	0.00301	0.00296	0.00304	0.00323	0.0028	0.00255	0.00246	0.00281	0.00289	0.00256	0.00292	0.00274	0.00285	0.00273	0.00273	0.00275	0.00275	0.00276	0.00279	0.00267	0.00266
522.156	67.853	0.00379	0.00364	0.00348	0.0033	0.00333	0.00334	0.00342	0.00341	0.00331	0.00344	0.0033	0.00326	0.0034	0.0031	0.00279	0.00295	0.00305	0.00325	0.00306	0.00319	0.00308	0.00309	0.0028	0.00287	0.00291	0.00298	0.00278	0.00265	0.00267	0.00288	0.00301	0.00268	0.00262	0.00272	0.00263	0.00264	0.00259	0.00288	0.00267	0.00283	0.00274	0.00262	0.00263	0.00265	0.00267	0.00257	0.00259	0.00238
524.515	72.8624	0.00372	0.00349	0.00336	0.00313	0.00317	0.00335	0.00325	0.00337	0.00329	0.0032	0.00315	0.00305	0.0031	0.00305	0.00269	0.00283	0.00293	0.00306	0.00284	0.00286	0.00287	0.00297	0.00273	0.00281	0.00281	0.00275	0.0027	0.0028	0.00248	0.00288	0.00305	0.00253	0.00255	0.0025	0.00231	0.00281	0.00239	0.00268	0.00249	0.00275	0.00275	0.00259	0.00259	0.00252	0.00256	0.00242	0.00256	0.00234
526.875	77.8624	0.00336	0.00335	0.00296	0.00294	0.00295	0.00296	0.00301	0.00303	0.00297	0.00289	0.00292	0.00293	0.00295	0.00268	0.00266	0.00267	0.00254	0.00279	0.00261	0.00261	0.0027	0.00272	0.00244	0.0025	0.00253	0.0024	0.00245	0.00247	0.00244	0.00257	0.00277	0.00245	0.00234	0.00231	0.00214	0.00239	0.00216	0.0023	0.00235	0.00238	0.00236	0.00237	0.00236	0.00242	0.00253	0.00234	0.00231	0.00224
529.235	82.8677	0.00334	0.00328	0.00328	0.00292	0.00283	0.00298	0.00312	0.00307	0.00297	0.00298	0.00288	0.0029	0.00311	0.00296	0.00266	0.0026	0.00264	0.00269	0.00253	0.00278	0.00282	0.00273	0.00255	0.00275	0.00267	0.00249	0.00255	0.00249	0.00249	0.00273	0.00272	0.00236	0.00245	0.00223	0.00224	0.00238	0.00238	0.00259	0.00238	0.00237	0.00225	0.00229	0.00242	0.00237	0.00243	0.00241	0.00246	0.00222
531.596	87.8677	0.00325	0.0033	0.00308	0.00281	0.00283	0.003	0.00296	0.00305	0.00295	0.00282	0.00292	0.00284	0.00294	0.00267	0.00256	0.00276	0.00272	0.00275	0.00259	0.00263	0.00276	0.00255	0.00237	0.00249	0.00265	0.00238	0.00246	0.00264	0.00234	0.00266	0.00263	0.00237	0.00219	0.00227	0.00201	0.00236	0.00227	0.00244	0.00233	0.00229	0.0026	0.00256	0.00244	0.00219	0.00233	0.00236	0.00228	0.00219
533.957	92.8624	0.00318	0.00327	0.00298	0.00287	0.00305	0.00298	0.00291	0.00294	0.00284	0.00277	0.00279	0.0029	0.00285	0.00268	0.00251	0.0025	0.00255	0.00287	0.00253	0.00272	0.00264	0.00263	0.00246	0.00265	0.00269	0.00266	0.00243	0.00243	0.00239	0.00268	0.00287	0.00257	0.00237	0.00216	0.00235	0.00249	0.00215	0.0027	0.00227	0.00213	0.00229	0.00222	0.00248	0.00248	0.00233	0.00236	0.00238	0.00216
536.318	97.877	0.00326	0.00304	0.00295	0.00273	0.00298	0.00297	0.00289	0.003	0.00298	0.00274	0.00272	0.00288	0.0028	0.00278	0.00245	0.00266	0.00263	0.0028	0.00255	0.00265	0.00265	0.00261	0.00235	0.00245	0.00261	0.00235	0.00238	0.00245	0.00244	0.0025	0.00252	0.00232	0.00221	0.00221	0.0024	0.00214	0.00196	0.0025	0.00232	0.00233	0.00241	0.0024	0.00217	0.00248	0.00239	0.00237	0.00242	0.00219
538.681	102.874	0.00319	0.00309	0.00281	0.00281	0.00268	0.00273	0.0028	0.00272	0.00288	0.00276	0.00269	0.00286	0.00283	0.00243	0.00247	0.00253	0.0026	0.00246	0.00226	0.00253	0.00236	0.00253	0.00232	0.00233	0.00235	0.00215	0.00234	0.00231	0.0024	0.00244	0.00234	0.0021	0.00211	0.00206	0.00215	0.00221	0.00214	0.00227	0.00213	0.00223	0.00223	0.00214	0.0021	0.00217	0.00227	0.00228	0.00216	0.00198
541.043	107.876	0.00306	0.00295	0.00282	0.00258	0.0029	0.00294	0.00282	0.00289	0.00275	0.00262	0.00268	0.00273	0.00273	0.00253	0.00246	0.00245	0.00259	0.00263	0.00237	0.00252	0.00251	0.00241	0.00223	0.00222	0.00232	0.00223	0.0021	0.0021	0.00224	0.00242	0.00245	0.00234	0.00208	0.00203	0.00207	0.00209	0.00205	0.00237	0.00217	0.00233	0.00225	0.00197	0.00214	0.00224	0.00214	0.00228	0.0022	0.00204
543.407	112.892	0.00285	0.00281	0.00269	0.00248	0.00269	0.00267	0.00258	0.00275	0.00273	0.00246	0.00249	0.00264	0.00268	0.0026	0.00244	0.00226	0.00248	0.00259	0.00244	0.00249	0.00255	0.00228	0.00229	0.00227	0.00223	0.0022	0.00212	0.00201	0.00219	0.00237	0.00248	0.00222	0.00198	0.00197	0.00194	0.00207	0.00189	0.00221	0.00205	0.00211	0.00221	0.002	0.00221	0.00214	0.00208	0.00205	0.00203	0.00189
545.77	117.892	0.00297	0.00283	0.00289	0.00268	0.00275	0.00271	0.00278	0.00286	0.00272	0.00244	0.00256	0.00262	0.00255	0.00245	0.00235	0.00236	0.00232	0.0024	0.00234	0.00246	0.00248	0.00248	0.00229	0.00242	0.00244	0.00221	0.00231	0.00213	0.00227	0.00242	0.00253	0.0022	0.002	0.00196	0.002	0.00218	0.00173	0.00216	0.00217	0.00214	0.00221	0.00229	0.00202	0.00213	0.00207	0.00215	0.00192	0.00197
548.135	122.904	0.00272	0.00257	0.00267	0.00252	0.00259	0.00264	0.0026	0.00266	0.00261	0.00239	0.0024	0.00232	0.0026	0.00219	0.00215	0.00223	0.00222	0.00231	0.00217	0.00228	0.00223	0.00217	0.00211	0.00201	0.00213	0.00221	0.00205	0.00196	0.00206	0.00214	0.00232	0.002	0.00195	0.00189	0.00169	0.00189	0.00187	0.00196	0.00205	0.00208	0.00203	0.00205	0.00194	0.00184	0.00203	0.00194	0.00196	0.00178
550.499	127.905	0.00259	0.00245	0.00261	0.00237	0.00255	0.00245	0.0024	0.00247	0.00252	0.00221	0.00236	0.00243	0.00234	0.00233	0.00216	0.00208	0.00212	0.00227	0.00199	0.00225	0.00235	0.00222	0.00203	0.00209	0.00213	0.00198	0.00202	0.0021	0.00199	0.00205	0.00214	0.00187	0.00178	0.00182	0.00177	0.00169	0.00171	0.00206	0.00185	0.00189	0.00189	0.00201	0.00209	0.00194	0.00198	0.00193	0.00178	0.00177
552.865	132.91	0.00279	0.0025	0.0025	0.00236	0.00253	0.00255	0.00255	0.00235	0.00242	0.00232	0.00241	0.00226	0.00234	0.00236	0.00223	0.00213	0.00211	0.00221	0.00213	0.00215	0.00205	0.00209	0.00218	0.00206	0.00201	0.00204	0.00204	0.002	0.00176	0.0021	0.00213	0.00206	0.00177	0.00181	0.00175	0.00188	0.00191	0.00199	0.00195	0.00187	0.00201	0.00195	0.00193	0.00202	0.00209	0.00185	0.00189	0.00187
555.231	137.904	0.00267	0.00236	0.00236	0.00216	0.00233	0.00228	0.00234	0.00234	0.00236	0.00228	0.00224	0.00228	0.00231	0.00215	0.002	0.00215	0.00211	0.00213	0.00203	0.00216	0.00209	0.00208	0.00196	0.00195	0.00198	0.00208	0.00189	0.0019	0.0019	0.00202	0.00206	0.0019	0.00181	0.00178	0.00176	0.00186	0.00179	0.00192	0.00178	0.0017	0.0021	0.00175	0.002	0.00188	0.00187	0.00188	0.0017	0.00187
557.597	142.912	0.00244	0.00239	0.00232	0.00217	0.00224	0.00228	0.00231	0.00243	0.0024	0.00226	0.00223	0.00218	0.00217	0.00203	0.00205	0.00204	0.00195	0.00215	0.00192	0.00206	0.00195	0.00196	0.00196	0.0019	0.00183	0.00196	0.00188	0.00195	0.00191	0.00221	0.00209	0.00198	0.00167	0.00167	0.00157	0.00175	0.00166	0.00184	0.00171	0.00187	0.00193	0.00184	0.00178	0.00178	0.00183	0.00182	0.0017	0.00172
559.964	147.92	0.00239	0.00231	0.00227	0.00206	0.00231	0.00234	0.00219	0.00232	0.00224	0.00214	0.00207	0.00214	0.00221	0.00207	0.00198	0.00189	0.00194	0.00211	0.00214	0.00212	0.00206	0.00212	0.00175	0.00176	0.00188	0.00184	0.00177	0.00178	0.00189	0.00204	0.00205	0.00187	0.00159	0.0018	0.00164	0.00187	0.00171	0.00191	0.00186	0.00169	0.00198	0.00168	0.00191	0.00186	0.00185	0.00161	0.00175	0.00167
562.331	152.922	0.00245	0.00247	0.00244	0.00231	0.00227	0.00238	0.00233	0.00237	0.00222	0.00226	0.0021	0.00211	0.00219	0.00204	0.00193	0.00207	0.00201	0.00218	0.00202	0.00204	0.00201	0.00193	0.0019	0.00189	0.00198	0.00194	0.00189	0.0017	0.0017	0.0019	0.00214	0.00181	0.00179	0.0018	0.00159	0.0017	0.00164	0.00179	0.00168	0.00173	0.00187	0.0017	0.00184	0.00192	0.00194	0.00185	0.00184	0.00172
564.699	157.93	0.00221	0.00214	0.00231	0.00205	0.00204	0.00219	0.00211	0.00225	0.00214	0.00204	0.00201	0.00202	0.00202	0.00193	0.00179	0.00184	0.00185	0.00203	0.0019	0.00183	0.0019	0.00189	0.0017	0.00169	0.00181	0.00177	0.00161	0.0016	0.00167	0.00196	0.00178	0.00172	0.00161	0.00159	0.00154	0.00178	0.00148	0.00165	0.00154	0.0016	0.00165	0.00169	0.00177	0.00144	0.0017	0.00179	0.00157	0.00143
567.068	162.933	0.00235	0.00232	0.00224	0.00217	0.00219	0.0022	0.00209	0.0021	0.00219	0.002	0.00205	0.00201	0.00212	0.00189	0.0019	0.00182	0.00186	0.00201	0.00176	0.00197	0.00198	0.00177	0.00175	0.00192	0.00185	0.00184	0.00162	0.00164	0.00166	0.00181	0.0021	0.00179	0.00159	0.00156	0.00156	0.00155	0.00159	0.00175	0.00168	0.00164	0.00174	0.00171	0.00177	0.00182	0.00183	0.00185	0.00166	0.00165
569.437	167.928	0.0022	0.00213	0.00217	0.00203	0.00219	0.00221	0.00213	0.00206	0.00207	0.00205	0.00199	0.00206	0.00204	0.00208	0.00181	0.00188	0.00191	0.002	0.00179	0.00188	0.00197	0.00195	0.00173	0.00189	0.00181	0.00161	0.00173	0.00178	0.00157	0.00195	0.00186	0.00169	0.0017	0.0017	0.00151	0.00155	0.00147	0.00177	0.00172	0.0016	0.00176	0.00178	0.00188	0.00172	0.00174	0.00173	0.00157	0.00162
571.806	172.948	0.00203	0.00216	0.00218	0.00205	0.00216	0.00208	0.0021	0.00201	0.00199	0.00215	0.0019	0.00193	0.00203	0.00186	0.00191	0.00174	0.00187	0.00194	0.00176	0.00184	0.00186	0.00179	0.00171	0.00183	0.00192	0.00169	0.0018	0.00166	0.00172	0.00162	0.00191	0.00189	0.00151	0.00144	0.00144	0.00162	0.00151	0.00174	0.00169	0.00169	0.0016	0.00159	0.0017	0.00164	0.00181	0.00162	0.00152	0.00143
574.176	177.957	0.00209	0.00204	0.00212	0.00193	0.00199	0.00214	0.0019	0.00198	0.00178	0.00198	0.00175	0.00186	0.00199	0.00177	0.00165	0.00161	0.0017	0.00184	0.00167	0.00171	0.0019	0.00182	0.0016	0.00172	0.00178	0.00161	0.0015	0.00151	0.00159	0.00171	0.0018	0.00164	0.00152	0.00161	0.00139	0.00157	0.00143	0.00165	0.00155	0.00162	0.00153	0.00133	0.00151	0.00159	0.00169	0.00166	0.00149	0.00141
576.547	182.957	0.00205	0.00195	0.00208	0.00187	0.00191	0.00197	0.00197	0.00196	0.00189	0.00202	0.00174	0.00184	0.00186	0.0016	0.00165	0.00164	0.00162	0.00183	0.00152	0.00163	0.0016	0.00176	0.00142	0.00161	0.0016	0.00146	0.00146	0.00153	0.00153	0.00152	0.00173	0.00145	0.00141	0.00144	0.0014	0.00135	0.00138	0.00153	0.00129	0.00163	0.00141	0.00142	0.0015	0.00156	0.00157	0.00147	0.00143	0.00144
578.918	187.956	0.00197	0.00203	0.00194	0.00178	0.00204	0.00203	0.00201	0.00198	0.00209	0.0019	0.00178	0.00187	0.00181	0.00163	0.00162	0.00174	0.00177	0.00187	0.00164	0.00176	0.00179	0.00166	0.00148	0.00154	0.00175	0.00168	0.00146	0.00148	0.00163	0.00163	0.00184	0.00155	0.00155	0.00147	0.00157	0.00161	0.00137	0.00142	0.00141	0.00156	0.0016	0.00144	0.00157	0.00153	0.00169	0.00154	0.00139	0.00146
581.289	192.969	0.00205	0.00198	0.00201	0.00189	0.00198	0.00183	0.00183	0.00204	0.002	0.00186	0.00182	0.00183	0.00186	0.00182	0.00177	0.00168	0.00175	0.00183	0.00165	0.00175	0.00177	0.00176	0.00166	0.00145	0.00176	0.0016	0.00168	0.00149	0.00158	0.00165	0.00185	0.00153	0.00151	0.00147	0.00145	0.0015	0.00142	0.00153	0.00144	0.00148	0.00157	0.00155	0.00144	0.00141	0.00169	0.00137	0.00136	0.00138
583.662	197.99	0.00187	0.00189	0.00187	0.00167	0.00177	0.00174	0.00186	0.00189	0.00182	0.00161	0.00167	0.00178	0.0018	0.00177	0.00167	0.00155	0.00176	0.00179	0.00144	0.00169	0.00167	0.00153	0.00156	0.00162	0.00167	0.00161	0.0015	0.00148	0.00144	0.0015	0.00174	0.00136	0.00138	0.00153	0.00128	0.00153	0.00136	0.00161	0.00151	0.00136	0.00155	0.00153	0.00148	0.00144	0.00162	0.00145	0.00126	0.00127
586.034	203.001	0.0018	0.00192	0.00189	0.00174	0.00185	0.00193	0.00201	0.00198	0.00196	0.00184	0.00171	0.00171	0.00192	0.00171	0.00154	0.00178	0.00166	0.00178	0.00173	0.00174	0.00171	0.00163	0.00156	0.00153	0.00162	0.00167	0.0016	0.00165	0.00146	0.00148	0.00172	0.00147	0.00154	0.00154	0.00142	0.00148	0.00141	0.00147	0.00134	0.00138	0.00159	0.00161	0.00149	0.00142	0.00166	0.00141	0.00141	0.00138
588.407	207.989	0.00178	0.0018	0.00183	0.00177	0.00188	0.00188	0.00188	0.00188	0.00195	0.00159	0.00174	0.00179	0.00174	0.00171	0.00165	0.00149	0.00157	0.00177	0.00166	0.00169	0.00159	0.00167	0.00148	0.00145	0.00151	0.00173	0.00146	0.00148	0.00137	0.0016	0.00173	0.00137	0.00146	0.00142	0.00143	0.00132	0.00133	0.00138	0.00153	0.00136	0.00142	0.00154	0.00147	0.00151	0.00164	0.00145	0.00162	0.00133
590.781	213.008	0.00163	0.00181	0.00182	0.00161	0.00182	0.00178	0.00165	0.00184	0.00178	0.00159	0.0016	0.00169	0.00173	0.00168	0.00156	0.00164	0.00158	0.00166	0.0016	0.00171	0.00155	0.00174	0.00151	0.00142	0.00145	0.00143	0.00142	0.00143	0.00149	0.00144	0.00166	0.00129	0.00141	0.00141	0.00134	0.00145	0.00129	0.0014	0.00122	0.00138	0.00151	0.00138	0.00129	0.00126	0.00144	0.00131	0.00133	0.00113
593.155	218.013	0.00163	0.00181	0.00182	0.00164	0.00172	0.00164	0.00159	0.00193	0.00172	0.0016	0.00158	0.00161	0.00172	0.00156	0.00148	0.00158	0.00144	0.00162	0.00137	0.00164	0.00141	0.00149	0.00123	0.00144	0.00158	0.00141	0.00135	0.00129	0.00133	0.00145	0.00159	0.00129	0.00127	0.00156	0.00127	0.00124	0.00114	0.00138	0.00136	0.00143	0.00143	0.00131	0.0014	0.00138	0.0013	0.00124	0.00139	0.00118
595.53	223.033	0.00152	0.0016	0.00163	0.00153	0.00147	0.00143	0.00153	0.00153	0.00159	0.00158	0.00155	0.00157	0.00153	0.00144	0.00145	0.00138	0.00145	0.00165	0.00132	0.00145	0.00141	0.00144	0.00127	0.00131	0.00132	0.00137	0.00132	0.0015	0.00125	0.00152	0.00152	0.00111	0.00123	0.00124	0.00128	0.00134	0.00125	0.0012	0.00122	0.00118	0.00136	0.00112	0.00129	0.00108	0.00134	0.00118	0.00118	0.00116
597.905	228.024	0.00168	0.00161	0.00164	0.00146	0.00152	0.00153	0.00159	0.00161	0.00159	0.00166	0.00149	0.00148	0.00141	0.00131	0.0013	0.00142	0.00155	0.00135	0.00143	0.00161	0.0016	0.00145	0.00121	0.00123	0.00128	0.00138	0.00127	0.00136	0.00116	0.00141	0.00145	0.00118	0.00127	0.00142	0.00121	0.00121	0.001	0.00127	0.00112	0.00122	0.00131	0.00136	0.00119	0.0014	0.0014	0.00116	0.0012	0.0012
600.281	233.033	0.00144	0.00162	0.00171	0.00148	0.0015	0.00158	0.00149	0.00147	0.0015	0.00148	0.0015	0.00151	0.0015	0.00149	0.0013	0.00132	0.00137	0.0014	0.00144	0.00132	0.00139	0.00137	0.00122	0.00133	0.00144	0.00133	0.00125	0.00121	0.00126	0.00138	0.00141	0.00112	0.00122	0.00118	0.00128	0.00122	0.00111	0.00128	0.00116	0.00123	0.00131	0.0013	0.00133	0.00125	0.00125	0.00119	0.00107	0.00126
602.657	238.045	0.00151	0.00158	0.00167	0.00136	0.00146	0.00156	0.00151	0.00145	0.00136	0.00146	0.00159	0.00134	0.00145	0.00139	0.00138	0.00122	0.00132	0.00143	0.00123	0.00155	0.00151	0.0014	0.0012	0.00126	0.00135	0.00123	0.00113	0.00121	0.00119	0.00121	0.00144	0.0012	0.00118	0.00127	0.00114	0.0012	0.00108	0.00123	0.00114	0.00121	0.0013	0.00128	0.00136	0.00114	0.00122	0.0012	0.00115	0.0012
605.034	243.061	0.0014	0.00165	0.00156	0.00135	0.00152	0.00142	0.00147	0.00136	0.00138	0.00133	0.00142	0.00134	0.0013	0.00131	0.00132	0.00124	0.0013	0.0014	0.0013	0.00142	0.00128	0.0013	0.00107	0.00123	0.00125	0.00118	0.00114	0.00126	0.0011	0.00125	0.00128	0.00104	0.00108	0.00109	0.00104	0.00112	0.0011	0.00125	0.00109	0.00116	0.00118	0.00115	0.00117	0.00104	0.00127	0.000991	0.00109	0.000915
607.411	248.046	0.00127	0.00159	0.00156	0.00127	0.00157	0.00142	0.00144	0.00147	0.00141	0.00147	0.00145	0.00138	0.00146	0.00142	0.00131	0.00122	0.00137	0.00146	0.00126	0.0015	0.00129	0.00136	0.0013	0.0013	0.00127	0.00116	0.00127	0.00113	0.00105	0.00111	0.00128	0.00107	0.00117	0.00136	0.00115	0.000983	0.00109	0.00115	0.00118	0.00121	0.00118	0.0011	0.00113	0.00107	0.00124	0.00108	0.00112	0.00112
609.789	253.046	0.00147	0.00154	0.00152	0.00132	0.00143	0.00139	0.00122	0.00137	0.00146	0.00146	0.00146	0.00138	0.00138	0.00135	0.00138	0.00135	0.00144	0.00149	0.00128	0.00142	0.00144	0.00128	0.00119	0.00126	0.00135	0.00131	0.0012	0.00135	0.0011	0.00112	0.00125	0.000916	0.00109	0.00116	0.00108	0.00118	0.000943	0.00098	0.00123	0.00121	0.00127	0.00126	0.00103	0.00103	0.00129	0.000977	0.00118	0.00103
612.167	258.052	0.00126	0.00146	0.00146	0.00121	0.00131	0.00126	0.00126	0.00128	0.00136	0.00131	0.00133	0.00117	0.00138	0.0012	0.00125	0.00121	0.00129	0.00136	0.00106	0.00131	0.00117	0.00126	0.00101	0.00105	0.0011	0.00105	0.00103	0.00113	0.000986	0.00117	0.00131	0.000881	0.0011	0.00105	0.00123	0.00119	0.00102	0.000901	0.00102	0.00106	0.00117	0.00111	0.00107	0.00101	0.00133	0.000862	0.00099	0.000988
614.546	263.072	0.00118	0.00144	0.00124	0.00114	0.0013	0.00143	0.00127	0.00116	0.00123	0.00125	0.00133	0.00119	0.00126	0.00125	0.00124	0.0011	0.00115	0.00132	0.00102	0.0012	0.00112	0.00109	0.00105	0.00117	0.00118	0.00118	0.00125	0.00123	0.000986	0.00119	0.00125	0.000973	0.00111	0.00118	0.00109	0.00106	0.000968	0.00108	0.00104	0.00123	0.00108	0.0011	0.00119	0.000969	0.00116	0.000924	0.00088	0.000942
616.926	268.066	0.00117	0.00127	0.00144	0.00125	0.00131	0.00114	0.00137	0.00131	0.00132	0.00133	0.00131	0.00121	0.00138	0.00121	0.00125	0.00117	0.00135	0.00139	0.00118	0.00125	0.00122	0.00124	0.001	0.00119	0.00125	0.00121	0.00108	0.00115	0.000928	0.00112	0.00118	0.000917	0.00112	0.00118	0.0011	0.00114	0.000932	0.00119	0.00111	0.00091	0.00121	0.00103	0.00103	0.00102	0.00114	0.00103	0.00102	0.000947
619.306	273.081	0.00128	0.0014	0.00127	0.00127	0.00139	0.00122	0.00128	0.00137	0.00133	0.00126	0.00128	0.00117	0.00122	0.00123	0.00125	0.00109	0.00129	0.0013	0.00118	0.00117	0.00118	0.00124	0.00109	0.00105	0.0014	0.00103	0.000982	0.00123	0.000996	0.00114	0.00124	0.00101	0.00107	0.00126	0.00112	0.00103	0.000991	0.00117	0.00101	0.001	0.00124	0.000995	0.00114	0.00104	0.0013	0.000833	0.00107	0.000905
621.686	278.096	0.00119	0.00121	0.00126	0.00114	0.00121	0.00123	0.00131	0.00128	0.00144	0.00125	0.00122	0.00123	0.0012	0.00113	0.0013	0.00108	0.00112	0.00124	0.00113	0.00117	0.00111	0.0012	0.00107	0.00124	0.00131	0.000994	0.000906	0.00133	0.000965	0.00112	0.0013	0.000937	0.00116	0.00105	0.00106	0.000989	0.000874	0.000857	0.00091	0.000886	0.00122	0.00107	0.00104	0.00102	0.00115	0.000897	0.00094	0.000955
624.067	283.092	0.00111	0.00133	0.00124	0.00113	0.00124	0.00139	0.00126	0.00121	0.00129	0.00115	0.00112	0.00123	0.00123	0.00124	0.000985	0.00102	0.00119	0.00127	0.00118	0.00112	0.00114	0.00119	0.000889	0.00105	0.00113	0.00107	0.00098	0.000966	0.00101	0.00101	0.00125	0.000831	0.000794	0.00107	0.000977	0.00101	0.000915	0.00103	0.00103	0.00104	0.00118	0.000913	0.000965	0.000868	0.00114	0.000723	0.000923	0.00104
626.449	288.097	0.00115	0.00111	0.00114	0.00108	0.0012	0.00111	0.00114	0.00123	0.00127	0.00114	0.00116	0.00108	0.00113	0.001	0.00103	0.000954	0.00118	0.00125	0.00106	0.00111	0.00097	0.000908	0.000956	0.000932	0.00115	0.000996	0.000943	0.00107	0.000924	0.00111	0.00086	0.000753	0.000878	0.000899	0.000996	0.00106	0.000872	0.000848	0.000913	0.000862	0.000981	0.00111	0.00101	0.000996	0.00108	0.000834	0.00086	0.000837
628.831	293.12	0.00112	0.00117	0.00146	0.00124	0.00127	0.00107	0.00114	0.00107	0.00124	0.00118	0.0012	0.00105	0.0011	0.00109	0.00141	0.00103	0.0011	0.00126	0.00109	0.00127	0.00118	0.00118	0.000951	0.00109	0.000971	0.0012	0.00106	0.000978	0.000954	0.00105	0.00114	0.00094	0.000896	0.000782	0.00103	0.000975	0.000864	0.000982	0.00108	0.000998	0.00103	0.000978	0.00118	0.00108	0.00116	0.000859	0.000952	0.000785
631.213	298.128	0.00116	0.00114	0.00151	0.00123	0.00136	0.00109	0.000982	0.00126	0.00108	0.00127	0.00129	0.0011	0.00112	0.0012	0.00113	0.00112	0.00096	0.00113	0.000912	0.00119	0.00104	0.00121	0.00078	0.00106	0.000923	0.000864	0.00104	0.00109	0.000962	0.000933	0.000981	0.000851	0.000857	0.00108	0.000875	0.00105	0.000877	0.000844	0.000956	0.000807	0.000873	0.001	0.00122	0.000784	0.00121	0.000804	0.000829	0.00089
633.596	303.134	0.00103	0.00113	0.0012	0.00116	0.00103	0.00111	0.00112	0.00109	0.00112	0.00113	0.00119	0.00109	0.00122	0.00109	0.00109	0.00105	0.000978	0.000954	0.000912	0.000998	0.00108	0.000942	0.000853	0.000948	0.00112	0.00095	0.000782	0.00114	0.000852	0.000873	0.000881	0.000853	0.00081	0.000953	0.000858	0.000874	0.000844	0.000829	0.000909	0.00096	0.000942	0.00101	0.00093	0.000931	0.00102	0.000977	0.000917	0.000746
635.98	308.146	0.00117	0.00122	0.00131	0.000922	0.00133	0.000932	0.00122	0.00103	0.000958	0.00123	0.00102	0.00112	0.00113	0.00091	0.00101	0.000795	0.000954	0.00103	0.000879	0.00101	0.00103	0.00107	0.000973	0.000933	0.00109	0.000789	0.000829	0.00102	0.00076	0.001	0.000984	0.000804	0.000962	0.00104	0.000775	0.000877	0.0008	0.000658	0.000811	0.000917	0.000912	0.000639	0.000757	0.000956	0.00109	0.000908	0.000754	0.000755
638.364	313.17	0.000917	0.00129	0.00122	0.00129	0.00127	0.00117	0.00117	0.000979	0.000966	0.00111	0.0011	0.00111	0.00117	0.000761	0.000918	0.000774	0.00116	0.00104	0.000999	0.00103	0.00082	0.00105	0.000855	0.000993	0.000832	0.000946	0.000772	0.00112	0.00109	0.000998	0.00125	0.00101	0.000999	0.000821	0.000934	0.00103	0.000705	0.000882	0.000893	0.000828	0.000679	0.00105	0.000936	0.00101	0.00093	0.000959	0.000939	0.000693
640.748	318.172	0.000845	0.00135	0.00118	0.00117	0.00122	0.00132	0.00129	0.00132	0.00112	0.00114	0.00113	0.00128	0.000995	0.00121	0.00102	0.000858	0.00103	0.00123	0.000854	0.00122	0.00105	0.00121	0.000916	0.00116	0.0012	0.000991	0.000939	0.000923	0.000852	0.000867	0.00101	0.00105	0.00108	0.0011	0.00109	0.000977	0.000878	0.00104	0.000855	0.000767	0.000923	0.000906	0.00102	0.000976	0.0011	0.000847	0.000989	0.000686
643.134	323.196	0.000837	0.00118	0.000997	0.00115	0.00114	0.00112	0.00108	0.00116	0.000933	0.00125	0.000948	0.00107	0.00113	0.00113	0.00117	0.000962	0.000961	0.000954	0.00081	0.00115	0.00106	0.001	0.000812	0.00101	0.00123	0.000986	0.000851	0.000973	0.000713	0.00101	0.000968	0.000767	0.000799	0.000838	0.000932	0.00092	0.000822	0.000916	0.000928	0.00111	0.00107	0.000926	0.00104	0.000932	0.00113	0.000935	0.000723	0.000847
645.519	328.198	0.00123	0.00112	0.00117	0.00107	0.00113	0.00113	0.00126	0.0012	0.00113	0.00102	0.00112	0.00133	0.000979	0.00123	0.00112	0.00104	0.00114	0.00124	0.00116	0.00132	0.000878	0.00118	0.000874	0.00103	0.00101	0.00104	0.00101	0.000946	0.000959	0.00107	0.00102	0.000966	0.00109	0.000769	0.000795	0.000898	0.000769	0.00106	0.00113	0.00105	0.00115	0.000875	0.000999	0.000998	0.00121	0.00102	0.000723	0.000817
647.905	333.201	0.00121	0.00132	0.00116	0.000982	0.00115	0.000999	0.00108	0.000888	0.00125	0.000723	0.000929	0.00089	0.000989	0.00107	0.00134	0.00124	0.000982	0.00102	0.000941	0.000991	0.00101	0.000949	0.000714	0.00106	0.00127	0.00116	0.000895	0.000835	0.00073	0.000904	0.00119	0.000789	0.000706	0.0009	0.0008	0.000932	0.000577	0.000661	0.000868	0.000914	0.00101	0.00106	0.000825	0.000895	0.00117	0.000762	0.000816	0.000688
650.292	338.212	0.00124	0.00115	0.00116	0.0012	0.00113	0.000913	0.000921	0.00119	0.00131	0.00105	0.0011	0.00107	0.00115	0.00126	0.00115	0.0013	0.00134	0.000966	0.00098	0.00123	0.00102	0.00112	0.000704	0.000829	0.00102	0.00103	0.00109	0.0011	0.000754	0.000921	0.00108	0.000702	0.00085	0.00119	0.000954	0.00105	0.00103	0.00092	0.000652	0.00111	0.00117	0.000948	0.000962	0.000947	0.00117	0.000957	0.000764	0.000607
652.679	343.225	0.000881	0.00119	0.00126	0.000944	0.00109	0.00102	0.00106	0.00102	0.00118	0.000974	0.00131	0.00118	0.00104	0.00126	0.000863	0.00112	0.000987	0.00103	0.000849	0.00116	0.00111	0.000977	0.000799	0.00116	0.0014	0.00103	0.00076	0.000939	0.000753	0.000909	0.000943	0.000732	0.000829	0.00105	0.00123	0.000817	0.000966	0.00109	0.000864	0.000717	0.000926	0.000909	0.000757	0.000662	0.000964	0.00119	0.000808	0.000748
655.067	348.244	0.00116	0.0011	0.000921	0.000801	0.000886	0.00111	0.00103	0.00107	0.00113	0.001	0.0011	0.00107	0.000781	0.00109	0.000845	0.000617	0.000719	0.00121	0.000859	0.00104	0.00096	0.000858	0.000816	0.00101	0.000759	0.000901	0.00102	0.000823	0.00108	0.000749	0.000805	0.00073	0.000625	0.000707	0.000754	0.000465	0.00065	0.000905	0.0009	0.00089	0.000832	0.000738	0.000632	0.000741	0.000773	0.001	0.000674	0.000788
657.455	353.238	0.00104	0.00103	0.00105	0.000641	0.000808	0.000888	0.000777	0.000828	0.00112	0.000733	0.000989	0.000939	0.000422	0.00103	0.0011	0.000386	0.00108	0.000816	0.000619	0.00105	0.000826	0.000709	0.000538	0.00046	0.000985	0.000379	0.00082	0.000809	0.000905	0.000749	0.000925	0.000718	0.000859	0.00103	0.00115	0.000879	0.000722	0.000643	0.000701	0.000841	0.000788	0.000635	0.000694	0.000761	0.00113	0.000846	0.000392	0.000304
659.844	358.261	0.000827	0.00101	0.00106	0.000744	0.00114	0.000961	0.000888	0.00122	0.0011	0.00106	0.000996	0.000686	0.00106	0.000989	0.000828	0.000998	0.000923	0.0011	0.00049	0.00101	0.000674	0.000662	0.000666	0.000622	0.00115	0.000752	0.000638	0.000809	0.000827	0.000911	0.000837	0.000951	0.00104	0.000858	0.00105	0.00094	0.000781	0.000675	0.000637	0.00111	0.000904	0.000549	0.00083	0.000501	0.000936	0.00079	0.000603	0.000668
662.233	363.261	0.00102	0.00126	0.00137	0.00114	0.0012	0.000985	0.000882	0.000875	0.00129	0.00143	0.00138	0.00126	0.00132	0.000773	0.000933	0.000773	0.00103	0.0011	0.00076	0.00104	0.00134	0.00113	0.000833	0.000621	0.00108	0.000779	0.000882	0.000973	0.000663	0.00111	0.000714	0.00104	0.000834	0.000873	0.00116	0.000773	0.000574	0.000639	0.000936	0.000923	0.00122	0.0012	0.00128	0.00133	0.0012	0.000891	0.00104	0.00079
664.623	368.27	0.00094	0.00117	0.000965	0.000809	0.00106	0.00115	0.000885	0.00103	0.000891	0.000966	0.000971	0.00125	0.00107	0.000903	0.000791	0.000805	0.000524	0.000975	0.000581	0.000988	0.00114	0.00107	0.000692	0.000615	0.000875	0.000543	0.000718	0.00065	0.000682	0.000759	0.00058	0.000823	0.000727	0.00089	0.000767	0.000787	0.000371	0.000603	0.000874	0.000666	0.000959	0.000915	0.001	0.00101	0.00115	0.0008	0.000799	0.000521
667.014	373.284	0.00098	0.000858	0.000903	0.000828	0.0011	0.00101	0.00119	0.000938	0.000747	0.00136	0.00142	0.00145	0.00115	0.0011	0.00121	0.000833	0.000977	0.000798	0.00103	0.00116	0.000959	0.000844	0.000899	0.00108	0.00124	0.00118	0.000681	0.000644	0.000968	0.000675	0.00103	0.000874	0.00101	0.000975	0.000623	0.000959	0.000737	0.0006	0.00108	0.00117	0.0009	0.00122	0.000915	0.00111	0.00125	0.000577	0.000697	0.000587
669.404	378.304	0.00109	0.00109	0.00116	0.00119	0.00141	0.00135	0.00109	0.00117	0.000981	0.00111	0.00143	0.0015	0.00108	0.000846	0.000859	0.00116	0.000904	0.000533	0.000785	0.00113	0.000725	0.00079	0.000794	0.001	0.000659	0.000789	0.000964	0.000625	0.000675	0.000882	0.00123	0.00116	0.00142	0.000792	0.000644	0.00126	0.000546	0.000587	0.000791	0.00124	0.0011	0.00118	0.000896	0.000883	0.00113	0.00103	0.000998	0.000378
671.796	383.282	0.00109	0.00138	0.00109	0.00101	0.00113	0.00163	0.00129	0.00118	0.00131	0.00117	0.00108	0.00119	0.00096	0.00118	0.00114	0.000284	0.000892	0.000816	0.000957	0.000738	0.00128	0.00129	0.000916	0.001	0.00091	0.000868	0.000737	0.000655	0.000837	0.000652	0.00135	0.000725	0.00104	0.000718	0.000746	0.000873	0.000473	0.000732	0.000767	0.000815	0.0013	0.000887	0.00116	0.000624	0.00109	0.000907	0.000652	0.000462
674.188	388.286	0.00092	0.00109	0.000956	0.000874	0.00134	0.00119	0.00103	0.0013	0.00109	0.00141	0.000932	0.00116	0.000986	0.00143	0.00142	0.000148	0.00127	0.000729	0.00105	0.000871	0.00132	0.00119	0.00114	0.00109	0.00123	0.000821	0.00109	0.00105	0.000433	0.000757	0.00132	0.00117	0.000782	0.000516	0.000876	0.000878	0.000767	0.000882	0.000825	0.000923	0.00111	0.00094	0.000774	0.000894	0.00123	0.000968	0.000809	0.000834
676.58	393.298	0.0011	0.00102	0.00182	0.000588	0.00104	0.00102	0.000976	0.00102	0.000886	0.00125	0.0011	0.00117	0.00137	0.000847	0.00105	0.000951	0.000975	0.000605	0.000821	0.000982	0.000645	0.00076	0.00118	0.000893	0.00155	0.000908	0.000916	0.000867	0.000387	0.000244	0.00114	0.00102	0.000964	0.000892	0.000708	0.000648	0.000374	0.000989	0.000883	0.000751	0.00139	0.000878	0.000791	0.000755	0.0012	0.00141	0.000744	0.000749
678.973	398.305	0.000899	0.000772	0.00168	0.000791	0.00108	0.00168	0.00151	0.00102	0.000799	0.00113	0.00142	0.00106	0.00132	0.00105	0.000848	0.00109	0.000921	0.00114	0.000921	0.000771	0.0012	0.0013	0.000631	0.000866	0.00134	0.00117	0.0011	0.000636	0.000676	0.00108	0.00142	0.0011	0.0013	0.000954	0.000423	0.0012	0.000701	0.000966	0.000971	0.000858	0.0016	0.000817	0.000683	0.00112	0.000715	0.0013	0.000564	0.000732
681.367	403.3	0.00104	0.000772	0.00163	0.000998	0.000669	0.0013	0.00128	0.000807	0.000951	0.0013	0.00142	0.000971	0.00142	0.00125	0.000659	0.00111	0.000941	0.0011	0.000887	0.0011	0.0009	0.00143	0.000317	0.000842	0.00108	0.000387	0.00123	0.000568	0.000483	0.00077	0.00126	0.00119	0.00124	0.00063	0.000365	0.00114	0.000121	0.00101	0.000946	0.00113	0.000923	0.000654	0.000611	0.000895	0.000889	0.00138	0.000445	0.000329
683.761	408.329	0.000942	0.000762	0.000829	0.00115	0.00087	0.000994	0.000467	0.000873	0.000946	0.00113	0.000878	0.000973	0.000971	0.000851	0.00111	0.000812	0.000724	0.00104	0.000952	0.000501	0.000859	0.000841	0.000191	0.000844	0.000767	0.000867	0.000449	0.000916	5.4e-05	0.000674	0.00118	0.000394	0.000805	0.00103	0.000663	0.000908	0.00091	0.000931	0.000303	0.0013	0.000963	0.000527	0.000793	0.000798	0.00102	0.000888	2.7e-05	0.00044
686.155	413.309	0.0017	0.00143	0.00103	0.000814	0.00128	0.00114	0.00159	0.00119	0.00118	0.00146	0.00131	0.0008	0.000858	0.000943	0.00102	0.00109	0.00116	0.000859	0.000488	0.00115	0.00132	0.000631	0.000493	0.00155	0.000823	0.00101	0.000671	0.00112	0.00103	0.00109	0.000998	0.000788	0.00081	0.000824	0.000226	0.000884	0.000534	0.000498	0.000964	0.00105	0.00127	0.00161	0.000888	0.000824	0.00109	0.000886	0.000889	0.000496
688.55	418.313	0.00134	0.00131	0.00132	0.00104	0.00122	0.00124	0.00164	0.00097	0.00108	0.0014	0.00129	0.000966	0.000974	0.00137	0.000934	0.000804	0.00127	0.00067	0.000957	0.00111	0.0013	0.000401	0.000572	0.00117	0.000863	0.00104	0.000771	0.000741	0.00121	0.000997	0.0011	0.000637	0.000296	0.000825	0.000384	0.00119	0.000771	0.000766	0.000946	0.000178	0.00127	0.0012	0.000984	0.0013	0.00117	0.000884	0.000726	0.00054
690.946	423.33	0.00122	0.00111	0.000573	0.000666	0.0013	0.00101	0.00173	0.0011	0.00129	0.00148	0.00119	0.000371	0.000938	0.00119	0.000703	0.000892	0.000736	0.00133	0.000859	0.00132	0.000935	0.00154	0.00104	0.00105	0.000974	0.000731	0.000867	0.000711	0.000647	0.00125	0.00111	0.000484	0.00103	0.00117	0.000599	0.000925	0.000191	0.00106	0.00093	0.000656	0.00136	0.000704	0.00114	0.00149	0.00102	0.000623	0.000559	0.00066
693.342	428.34	0.000996	0.0011	0.000611	0.000932	0.000914	0.000877	0.000846	0.00136	0.000938	0.00142	0.00159	0.000865	0.000719	0.000939	0.00108	0.00112	0.000914	0.00137	0.00156	0.00148	0.000926	0.00157	0.000966	0.00125	0.00109	0.00115	0.000976	0.00062	0.000516	0.000772	0.0018	0.000645	0.00112	0.000812	0.000494	0.00136	0.000649	0.000608	0.000905	0.00139	0.00151	0.000728	0.00111	0.00164	0.00187	0.000296	0.0012	0.000907
695.738	433.361	0.00115	0.00103	0.00168	0.0011	0.00134	0.0014	0.00156	0.00144	0.000942	0.00118	0.00117	0.000393	0.000913	0.001	0.000789	0.00113	0.00117	0.00126	0.00187	0.00109	0.0011	0.000843	0.000864	0.00162	0.00124	0.00122	0.00108	0.000775	0.000811	0.000808	0.00177	0.00102	0.00141	0.000453	0.000389	0.0013	0.00112	0.00129	0.000895	0.00128	0.00165	0.000752	0.00112	0.0012	0.00192	0.00154	0.00134	0.00098
698.136	438.36	0.000857	0.000957	0.0019	0.00138	0.00116	0.00152	0.00163	0.000633	0.000919	0.000945	0.00166	-5e-05	0.00111	0.00106	0.000498	0.00113	5.1e-05	0.0011	0.000876	0.000986	0.00103	0.00103	0.000684	0.00143	0.000774	0.00033	0.000556	0.000186	0.000283	0.000836	0.00172	0.0014	0.00121	2e-05	-0.000211	0.000744	0.000835	0.00113	0.000586	0.000524	0.000583	0.000659	0.00113	0.000752	0.00165	0.00175	0.000186	0.000116
700.533	443.386	0.000973	0.00138	0.00179	0.000997	0.00142	0.00167	0.00146	0.000702	0.0009	0.000969	0.00153	0.00129	0.000919	0.000909	0.000701	0.000805	0.000726	0.00114	0.000948	0.00145	0.000891	0.00176	0.000742	0.00166	0.00137	0.000661	0.00114	0.000681	0.000704	0.000218	0.00116	0.00118	0.000894	0.00129	0.000542	0.000567	0.000378	0.000585	0.000902	0.000828	0.00163	0.000919	0.00114	0.00107	0.00134	0.000612	0.000407	0.00017
--	448.386	--	--	--	--	--	--	--	--	--	--	--	--	--	--	--	--	--	--	--	--	--	--	--	--	--	--	--	--	--	--	--	--	--	--	--	--	--	--	--	--	--	--	--	--	--	--	--	--
--	453.392	--	--	--	--	--	--	--	--	--	--	--	--	--	--	--	--	--	--	--	--	--	--	--	--	--	--	--	--	--	--	--	--	--	--	--	--	--	--	--	--	--	--	--	--	--	--	--	--
--	458.412	--	--	--	--	--	--	--	--	--	--	--	--	--	--	--	--	--	--	--	--	--	--	--	--	--	--	--	--	--	--	--	--	--	--	--	--	--	--	--	--	--	--	--	--	--	--	--	--
--	463.398	--	--	--	--	--	--	--	--	--	--	--	--	--	--	--	--	--	--	--	--	--	--	--	--	--	--	--	--	--	--	--	--	--	--	--	--	--	--	--	--	--	--	--	--	--	--	--	--
--	468.394	--	--	--	--	--	--	--	--	--	--	--	--	--	--	--	--	--	--	--	--	--	--	--	--	--	--	--	--	--	--	--	--	--	--	--	--	--	--	--	--	--	--	--	--	--	--	--	--
--	473.416	--	--	--	--	--	--	--	--	--	--	--	--	--	--	--	--	--	--	--	--	--	--	--	--	--	--	--	--	--	--	--	--	--	--	--	--	--	--	--	--	--	--	--	--	--	--	--	--
--	483.348	--	--	--	--	--	--	--	--	--	--	--	--	--	--	--	--	--	--	--	--	--	--	--	--	--	--	--	--	--	--	--	--	--	--	--	--	--	--	--	--	--	--	--	--	--	--	--	--
--	493.333	--	--	--	--	--	--	--	--	--	--	--	--	--	--	--	--	--	--	--	--	--	--	--	--	--	--	--	--	--	--	--	--	--	--	--	--	--	--	--	--	--	--	--	--	--	--	--	--
--	503.332	--	--	--	--	--	--	--	--	--	--	--	--	--	--	--	--	--	--	--	--	--	--	--	--	--	--	--	--	--	--	--	--	--	--	--	--	--	--	--	--	--	--	--	--	--	--	--	--
--	513.334	--	--	--	--	--	--	--	--	--	--	--	--	--	--	--	--	--	--	--	--	--	--	--	--	--	--	--	--	--	--	--	--	--	--	--	--	--	--	--	--	--	--	--	--	--	--	--	--
--	523.333	--	--	--	--	--	--	--	--	--	--	--	--	--	--	--	--	--	--	--	--	--	--	--	--	--	--	--	--	--	--	--	--	--	--	--	--	--	--	--	--	--	--	--	--	--	--	--	--
--	533.334	--	--	--	--	--	--	--	--	--	--	--	--	--	--	--	--	--	--	--	--	--	--	--	--	--	--	--	--	--	--	--	--	--	--	--	--	--	--	--	--	--	--	--	--	--	--	--	--
--	543.312	--	--	--	--	--	--	--	--	--	--	--	--	--	--	--	--	--	--	--	--	--	--	--	--	--	--	--	--	--	--	--	--	--	--	--	--	--	--	--	--	--	--	--	--	--	--	--	--
--	553.325	--	--	--	--	--	--	--	--	--	--	--	--	--	--	--	--	--	--	--	--	--	--	--	--	--	--	--	--	--	--	--	--	--	--	--	--	--	--	--	--	--	--	--	--	--	--	--	--
--	563.318	--	--	--	--	--	--	--	--	--	--	--	--	--	--	--	--	--	--	--	--	--	--	--	--	--	--	--	--	--	--	--	--	--	--	--	--	--	--	--	--	--	--	--	--	--	--	--	--
--	573.324	--	--	--	--	--	--	--	--	--	--	--	--	--	--	--	--	--	--	--	--	--	--	--	--	--	--	--	--	--	--	--	--	--	--	--	--	--	--	--	--	--	--	--	--	--	--	--	--
--	583.348	--	--	--	--	--	--	--	--	--	--	--	--	--	--	--	--	--	--	--	--	--	--	--	--	--	--	--	--	--	--	--	--	--	--	--	--	--	--	--	--	--	--	--	--	--	--	--	--
--	593.344	--	--	--	--	--	--	--	--	--	--	--	--	--	--	--	--	--	--	--	--	--	--	--	--	--	--	--	--	--	--	--	--	--	--	--	--	--	--	--	--	--	--	--	--	--	--	--	--
--	603.353	--	--	--	--	--	--	--	--	--	--	--	--	--	--	--	--	--	--	--	--	--	--	--	--	--	--	--	--	--	--	--	--	--	--	--	--	--	--	--	--	--	--	--	--	--	--	--	--
--	613.354	--	--	--	--	--	--	--	--	--	--	--	--	--	--	--	--	--	--	--	--	--	--	--	--	--	--	--	--	--	--	--	--	--	--	--	--	--	--	--	--	--	--	--	--	--	--	--	--
--	623.374	--	--	--	--	--	--	--	--	--	--	--	--	--	--	--	--	--	--	--	--	--	--	--	--	--	--	--	--	--	--	--	--	--	--	--	--	--	--	--	--	--	--	--	--	--	--	--	--
--	633.397	--	--	--	--	--	--	--	--	--	--	--	--	--	--	--	--	--	--	--	--	--	--	--	--	--	--	--	--	--	--	--	--	--	--	--	--	--	--	--	--	--	--	--	--	--	--	--	--
--	643.4	--	--	--	--	--	--	--	--	--	--	--	--	--	--	--	--	--	--	--	--	--	--	--	--	--	--	--	--	--	--	--	--	--	--	--	--	--	--	--	--	--	--	--	--	--	--	--	--
--	653.41	--	--	--	--	--	--	--	--	--	--	--	--	--	--	--	--	--	--	--	--	--	--	--	--	--	--	--	--	--	--	--	--	--	--	--	--	--	--	--	--	--	--	--	--	--	--	--	--
--	663.422	--	--	--	--	--	--	--	--	--	--	--	--	--	--	--	--	--	--	--	--	--	--	--	--	--	--	--	--	--	--	--	--	--	--	--	--	--	--	--	--	--	--	--	--	--	--	--	--
--	673.412	--	--	--	--	--	--	--	--	--	--	--	--	--	--	--	--	--	--	--	--	--	--	--	--	--	--	--	--	--	--	--	--	--	--	--	--	--	--	--	--	--	--	--	--	--	--	--	--
--	693.365	--	--	--	--	--	--	--	--	--	--	--	--	--	--	--	--	--	--	--	--	--	--	--	--	--	--	--	--	--	--	--	--	--	--	--	--	--	--	--	--	--	--	--	--	--	--	--	--
--	713.392	--	--	--	--	--	--	--	--	--	--	--	--	--	--	--	--	--	--	--	--	--	--	--	--	--	--	--	--	--	--	--	--	--	--	--	--	--	--	--	--	--	--	--	--	--	--	--	--
--	733.416	--	--	--	--	--	--	--	--	--	--	--	--	--	--	--	--	--	--	--	--	--	--	--	--	--	--	--	--	--	--	--	--	--	--	--	--	--	--	--	--	--	--	--	--	--	--	--	--
--	753.434	--	--	--	--	--	--	--	--	--	--	--	--	--	--	--	--	--	--	--	--	--	--	--	--	--	--	--	--	--	--	--	--	--	--	--	--	--	--	--	--	--	--	--	--	--	--	--	--
--	773.424	--	--	--	--	--	--	--	--	--	--	--	--	--	--	--	--	--	--	--	--	--	--	--	--	--	--	--	--	--	--	--	--	--	--	--	--	--	--	--	--	--	--	--	--	--	--	--	--
--	793.412	--	--	--	--	--	--	--	--	--	--	--	--	--	--	--	--	--	--	--	--	--	--	--	--	--	--	--	--	--	--	--	--	--	--	--	--	--	--	--	--	--	--	--	--	--	--	--	--
--	813.396	--	--	--	--	--	--	--	--	--	--	--	--	--	--	--	--	--	--	--	--	--	--	--	--	--	--	--	--	--	--	--	--	--	--	--	--	--	--	--	--	--	--	--	--	--	--	--	--
--	833.405	--	--	--	--	--	--	--	--	--	--	--	--	--	--	--	--	--	--	--	--	--	--	--	--	--	--	--	--	--	--	--	--	--	--	--	--	--	--	--	--	--	--	--	--	--	--	--	--
--	853.414	--	--	--	--	--	--	--	--	--	--	--	--	--	--	--	--	--	--	--	--	--	--	--	--	--	--	--	--	--	--	--	--	--	--	--	--	--	--	--	--	--	--	--	--	--	--	--	--
--	873.424	--	--	--	--	--	--	--	--	--	--	--	--	--	--	--	--	--	--	--	--	--	--	--	--	--	--	--	--	--	--	--	--	--	--	--	--	--	--	--	--	--	--	--	--	--	--	--	--
--	893.42	--	--	--	--	--	--	--	--	--	--	--	--	--	--	--	--	--	--	--	--	--	--	--	--	--	--	--	--	--	--	--	--	--	--	--	--	--	--	--	--	--	--	--	--	--	--	--	--
--	913.422	--	--	--	--	--	--	--	--	--	--	--	--	--	--	--	--	--	--	--	--	--	--	--	--	--	--	--	--	--	--	--	--	--	--	--	--	--	--	--	--	--	--	--	--	--	--	--	--
--	933.417	--	--	--	--	--	--	--	--	--	--	--	--	--	--	--	--	--	--	--	--	--	--	--	--	--	--	--	--	--	--	--	--	--	--	--	--	--	--	--	--	--	--	--	--	--	--	--	--
--	953.436	--	--	--	--	--	--	--	--	--	--	--	--	--	--	--	--	--	--	--	--	--	--	--	--	--	--	--	--	--	--	--	--	--	--	--	--	--	--	--	--	--	--	--	--	--	--	--	--
--	973.432	--	--	--	--	--	--	--	--	--	--	--	--	--	--	--	--	--	--	--	--	--	--	--	--	--	--	--	--	--	--	--	--	--	--	--	--	--	--	--	--	--	--	--	--	--	--	--	--
--	993.44	--	--	--	--	--	--	--	--	--	--	--	--	--	--	--	--	--	--	--	--	--	--	--	--	--	--	--	--	--	--	--	--	--	--	--	--	--	--	--	--	--	--	--	--	--	--	--	--
--	1013.46	--	--	--	--	--	--	--	--	--	--	--	--	--	--	--	--	--	--	--	--	--	--	--	--	--	--	--	--	--	--	--	--	--	--	--	--	--	--	--	--	--	--	--	--	--	--	--	--
--		--	--	--	--	--	--	--	--	--	--	--	--	--	--	--	--	--	--	--	--	--	--	--	--	--	--	--	--	--	--	--	--	--	--	--	--	--	--	--	--	--	--	--	--	--	--	--	--
--		--	--	--	--	--	--	--	--	--	--	--	--	--	--	--	--	--	--	--	--	--	--	--	--	--	--	--	--	--	--	--	--	--	--	--	--	--	--	--	--	--	--	--	--	--	--	--	--
--		--	--	--	--	--	--	--	--	--	--	--	--	--	--	--	--	--	--	--	--	--	--	--	--	--	--	--	--	--	--	--	--	--	--	--	--	--	--	--	--	--	--	--	--	--	--	--	--
--		--	--	--	--	--	--	--	--	--	--	--	--	--	--	--	--	--	--	--	--	--	--	--	--	--	--	--	--	--	--	--	--	--	--	--	--	--	--	--	--	--	--	--	--	--	--	--	--
--		--	--	--	--	--	--	--	--	--	--	--	--	--	--	--	--	--	--	--	--	--	--	--	--	--	--	--	--	--	--	--	--	--	--	--	--	--	--	--	--	--	--	--	--	--	--	--	--
--		--	--	--	--	--	--	--	--	--	--	--	--	--	--	--	--	--	--	--	--	--	--	--	--	--	--	--	--	--	--	--	--	--	--	--	--	--	--	--	--	--	--	--	--	--	--	--	--
--		--	--	--	--	--	--	--	--	--	--	--	--	--	--	--	--	--	--	--	--	--	--	--	--	--	--	--	--	--	--	--	--	--	--	--	--	--	--	--	--	--	--	--	--	--	--	--	--
--		--	--	--	--	--	--	--	--	--	--	--	--	--	--	--	--	--	--	--	--	--	--	--	--	--	--	--	--	--	--	--	--	--	--	--	--	--	--	--	--	--	--	--	--	--	--	--	--
--		--	--	--	--	--	--	--	--	--	--	--	--	--	--	--	--	--	--	--	--	--	--	--	--	--	--	--	--	--	--	--	--	--	--	--	--	--	--	--	--	--	--	--	--	--	--	--	--
--		--	--	--	--	--	--	--	--	--	--	--	--	--	--	--	--	--	--	--	--	--	--	--	--	--	--	--	--	--	--	--	--	--	--	--	--	--	--	--	--	--	--	--	--	--	--	--	--
--		--	--	--	--	--	--	--	--	--	--	--	--	--	--	--	--	--	--	--	--	--	--	--	--	--	--	--	--	--	--	--	--	--	--	--	--	--	--	--	--	--	--	--	--	--	--	--	--
--		--	--	--	--	--	--	--	--	--	--	--	--	--	--	--	--	--	--	--	--	--	--	--	--	--	--	--	--	--	--	--	--	--	--	--	--	--	--	--	--	--	--	--	--	--	--	--	--
--		--	--	--	--	--	--	--	--	--	--	--	--	--	--	--	--	--	--	--	--	--	--	--	--	--	--	--	--	--	--	--	--	--	--	--	--	--	--	--	--	--	--	--	--	--	--	--	--
--		--	--	--	--	--	--	--	--	--	--	--	--	--	--	--	--	--	--	--	--	--	--	--	--	--	--	--	--	--	--	--	--	--	--	--	--	--	--	--	--	--	--	--	--	--	--	--	--
--		--	--	--	--	--	--	--	--	--	--	--	--	--	--	--	--	--	--	--	--	--	--	--	--	--	--	--	--	--	--	--	--	--	--	--	--	--	--	--	--	--	--	--	--	--	--	--	--
--		--	--	--	--	--	--	--	--	--	--	--	--	--	--	--	--	--	--	--	--	--	--	--	--	--	--	--	--	--	--	--	--	--	--	--	--	--	--	--	--	--	--	--	--	--	--	--	--
--		--	--	--	--	--	--	--	--	--	--	--	--	--	--	--	--	--	--	--	--	--	--	--	--	--	--	--	--	--	--	--	--	--	--	--	--	--	--	--	--	--	--	--	--	--	--	--	--
--		--	--	--	--	--	--	--	--	--	--	--	--	--	--	--	--	--	--	--	--	--	--	--	--	--	--	--	--	--	--	--	--	--	--	--	--	--	--	--	--	--	--	--	--	--	--	--	--
--		--	--	--	--	--	--	--	--	--	--	--	--	--	--	--	--	--	--	--	--	--	--	--	--	--	--	--	--	--	--	--	--	--	--	--	--	--	--	--	--	--	--	--	--	--	--	--	--
--		--	--	--	--	--	--	--	--	--	--	--	--	--	--	--	--	--	--	--	--	--	--	--	--	--	--	--	--	--	--	--	--	--	--	--	--	--	--	--	--	--	--	--	--	--	--	--	--
--		--	--	--	--	--	--	--	--	--	--	--	--	--	--	--	--	--	--	--	--	--	--	--	--	--	--	--	--	--	--	--	--	--	--	--	--	--	--	--	--	--	--	--	--	--	--	--	--
--		--	--	--	--	--	--	--	--	--	--	--	--	--	--	--	--	--	--	--	--	--	--	--	--	--	--	--	--	--	--	--	--	--	--	--	--	--	--	--	--	--	--	--	--	--	--	--	--
--		--	--	--	--	--	--	--	--	--	--	--	--	--	--	--	--	--	--	--	--	--	--	--	--	--	--	--	--	--	--	--	--	--	--	--	--	--	--	--	--	--	--	--	--	--	--	--	--
--		--	--	--	--	--	--	--	--	--	--	--	--	--	--	--	--	--	--	--	--	--	--	--	--	--	--	--	--	--	--	--	--	--	--	--	--	--	--	--	--	--	--	--	--	--	--	--	--
--		--	--	--	--	--	--	--	--	--	--	--	--	--	--	--	--	--	--	--	--	--	--	--	--	--	--	--	--	--	--	--	--	--	--	--	--	--	--	--	--	--	--	--	--	--	--	--	--
--		--	--	--	--	--	--	--	--	--	--	--	--	--	--	--	--	--	--	--	--	--	--	--	--	--	--	--	--	--	--	--	--	--	--	--	--	--	--	--	--	--	--	--	--	--	--	--	--
--		--	--	--	--	--	--	--	--	--	--	--	--	--	--	--	--	--	--	--	--	--	--	--	--	--	--	--	--	--	--	--	--	--	--	--	--	--	--	--	--	--	--	--	--	--	--	--	--
--		--	--	--	--	--	--	--	--	--	--	--	--	--	--	--	--	--	--	--	--	--	--	--	--	--	--	--	--	--	--	--	--	--	--	--	--	--	--	--	--	--	--	--	--	--	--	--	--
--		--	--	--	--	--	--	--	--	--	--	--	--	--	--	--	--	--	--	--	--	--	--	--	--	--	--	--	--	--	--	--	--	--	--	--	--	--	--	--	--	--	--	--	--	--	--	--	--
--		--	--	--	--	--	--	--	--	--	--	--	--	--	--	--	--	--	--	--	--	--	--	--	--	--	--	--	--	--	--	--	--	--	--	--	--	--	--	--	--	--	--	--	--	--	--	--	--
--		--	--	--	--	--	--	--	--	--	--	--	--	--	--	--	--	--	--	--	--	--	--	--	--	--	--	--	--	--	--	--	--	--	--	--	--	--	--	--	--	--	--	--	--	--	--	--	--
--		--	--	--	--	--	--	--	--	--	--	--	--	--	--	--	--	--	--	--	--	--	--	--	--	--	--	--	--	--	--	--	--	--	--	--	--	--	--	--	--	--	--	--	--	--	--	--	--
--		--	--	--	--	--	--	--	--	--	--	--	--	--	--	--	--	--	--	--	--	--	--	--	--	--	--	--	--	--	--	--	--	--	--	--	--	--	--	--	--	--	--	--	--	--	--	--	--
--		--	--	--	--	--	--	--	--	--	--	--	--	--	--	--	--	--	--	--	--	--	--	--	--	--	--	--	--	--	--	--	--	--	--	--	--	--	--	--	--	--	--	--	--	--	--	--	--
--		--	--	--	--	--	--	--	--	--	--	--	--	--	--	--	--	--	--	--	--	--	--	--	--	--	--	--	--	--	--	--	--	--	--	--	--	--	--	--	--	--	--	--	--	--	--	--	--
--		--	--	--	--	--	--	--	--	--	--	--	--	--	--	--	--	--	--	--	--	--	--	--	--	--	--	--	--	--	--	--	--	--	--	--	--	--	--	--	--	--	--	--	--	--	--	--	--
--		--	--	--	--	--	--	--	--	--	--	--	--	--	--	--	--	--	--	--	--	--	--	--	--	--	--	--	--	--	--	--	--	--	--	--	--	--	--	--	--	--	--	--	--	--	--	--	--
--		--	--	--	--	--	--	--	--	--	--	--	--	--	--	--	--	--	--	--	--	--	--	--	--	--	--	--	--	--	--	--	--	--	--	--	--	--	--	--	--	--	--	--	--	--	--	--	--
--		--	--	--	--	--	--	--	--	--	--	--	--	--	--	--	--	--	--	--	--	--	--	--	--	--	--	--	--	--	--	--	--	--	--	--	--	--	--	--	--	--	--	--	--	--	--	--	--
--		--	--	--	--	--	--	--	--	--	--	--	--	--	--	--	--	--	--	--	--	--	--	--	--	--	--	--	--	--	--	--	--	--	--	--	--	--	--	--	--	--	--	--	--	--	--	--	--
--		--	--	--	--	--	--	--	--	--	--	--	--	--	--	--	--	--	--	--	--	--	--	--	--	--	--	--	--	--	--	--	--	--	--	--	--	--	--	--	--	--	--	--	--	--	--	--	--
--		--	--	--	--	--	--	--	--	--	--	--	--	--	--	--	--	--	--	--	--	--	--	--	--	--	--	--	--	--	--	--	--	--	--	--	--	--	--	--	--	--	--	--	--	--	--	--	--
--		--	--	--	--	--	--	--	--	--	--	--	--	--	--	--	--	--	--	--	--	--	--	--	--	--	--	--	--	--	--	--	--	--	--	--	--	--	--	--	--	--	--	--	--	--	--	--	--
--		--	--	--	--	--	--	--	--	--	--	--	--	--	--	--	--	--	--	--	--	--	--	--	--	--	--	--	--	--	--	--	--	--	--	--	--	--	--	--	--	--	--	--	--	--	--	--	--
--		--	--	--	--	--	--	--	--	--	--	--	--	--	--	--	--	--	--	--	--	--	--	--	--	--	--	--	--	--	--	--	--	--	--	--	--	--	--	--	--	--	--	--	--	--	--	--	--
--		--	--	--	--	--	--	--	--	--	--	--	--	--	--	--	--	--	--	--	--	--	--	--	--	--	--	--	--	--	--	--	--	--	--	--	--	--	--	--	--	--	--	--	--	--	--	--	--
--		--	--	--	--	--	--	--	--	--	--	--	--	--	--	--	--	--	--	--	--	--	--	--	--	--	--	--	--	--	--	--	--	--	--	--	--	--	--	--	--	--	--	--	--	--	--	--	--
--		--	--	--	--	--	--	--	--	--	--	--	--	--	--	--	--	--	--	--	--	--	--	--	--	--	--	--	--	--	--	--	--	--	--	--	--	--	--	--	--	--	--	--	--	--	--	--	--
--		--	--	--	--	--	--	--	--	--	--	--	--	--	--	--	--	--	--	--	--	--	--	--	--	--	--	--	--	--	--	--	--	--	--	--	--	--	--	--	--	--	--	--	--	--	--	--	--
--		--	--	--	--	--	--	--	--	--	--	--	--	--	--	--	--	--	--	--	--	--	--	--	--	--	--	--	--	--	--	--	--	--	--	--	--	--	--	--	--	--	--	--	--	--	--	--	--
--		--	--	--	--	--	--	--	--	--	--	--	--	--	--	--	--	--	--	--	--	--	--	--	--	--	--	--	--	--	--	--	--	--	--	--	--	--	--	--	--	--	--	--	--	--	--	--	--
--		--	--	--	--	--	--	--	--	--	--	--	--	--	--	--	--	--	--	--	--	--	--	--	--	--	--	--	--	--	--	--	--	--	--	--	--	--	--	--	--	--	--	--	--	--	--	--	--
--		--	--	--	--	--	--	--	--	--	--	--	--	--	--	--	--	--	--	--	--	--	--	--	--	--	--	--	--	--	--	--	--	--	--	--	--	--	--	--	--	--	--	--	--	--	--	--	--
--		--	--	--	--	--	--	--	--	--	--	--	--	--	--	--	--	--	--	--	--	--	--	--	--	--	--	--	--	--	--	--	--	--	--	--	--	--	--	--	--	--	--	--	--	--	--	--	--
--		--	--	--	--	--	--	--	--	--	--	--	--	--	--	--	--	--	--	--	--	--	--	--	--	--	--	--	--	--	--	--	--	--	--	--	--	--	--	--	--	--	--	--	--	--	--	--	--
--		--	--	--	--	--	--	--	--	--	--	--	--	--	--	--	--	--	--	--	--	--	--	--	--	--	--	--	--	--	--	--	--	--	--	--	--	--	--	--	--	--	--	--	--	--	--	--	--
--		--	--	--	--	--	--	--	--	--	--	--	--	--	--	--	--	--	--	--	--	--	--	--	--	--	--	--	--	--	--	--	--	--	--	--	--	--	--	--	--	--	--	--	--	--	--	--	--
--		--	--	--	--	--	--	--	--	--	--	--	--	--	--	--	--	--	--	--	--	--	--	--	--	--	--	--	--	--	--	--	--	--	--	--	--	--	--	--	--	--	--	--	--	--	--	--	--
--		--	--	--	--	--	--	--	--	--	--	--	--	--	--	--	--	--	--	--	--	--	--	--	--	--	--	--	--	--	--	--	--	--	--	--	--	--	--	--	--	--	--	--	--	--	--	--	--
--		--	--	--	--	--	--	--	--	--	--	--	--	--	--	--	--	--	--	--	--	--	--	--	--	--	--	--	--	--	--	--	--	--	--	--	--	--	--	--	--	--	--	--	--	--	--	--	--
--		--	--	--	--	--	--	--	--	--	--	--	--	--	--	--	--	--	--	--	--	--	--	--	--	--	--	--	--	--	--	--	--	--	--	--	--	--	--	--	--	--	--	--	--	--	--	--	--
--		--	--	--	--	--	--	--	--	--	--	--	--	--	--	--	--	--	--	--	--	--	--	--	--	--	--	--	--	--	--	--	--	--	--	--	--	--	--	--	--	--	--	--	--	--	--	--	--
--		--	--	--	--	--	--	--	--	--	--	--	--	--	--	--	--	--	--	--	--	--	--	--	--	--	--	--	--	--	--	--	--	--	--	--	--	--	--	--	--	--	--	--	--	--	--	--	--
--		--	--	--	--	--	--	--	--	--	--	--	--	--	--	--	--	--	--	--	--	--	--	--	--	--	--	--	--	--	--	--	--	--	--	--	--	--	--	--	--	--	--	--	--	--	--	--	--
--		--	--	--	--	--	--	--	--	--	--	--	--	--	--	--	--	--	--	--	--	--	--	--	--	--	--	--	--	--	--	--	--	--	--	--	--	--	--	--	--	--	--	--	--	--	--	--	--
--		--	--	--	--	--	--	--	--	--	--	--	--	--	--	--	--	--	--	--	--	--	--	--	--	--	--	--	--	--	--	--	--	--	--	--	--	--	--	--	--	--	--	--	--	--	--	--	--
--		--	--	--	--	--	--	--	--	--	--	--	--	--	--	--	--	--	--	--	--	--	--	--	--	--	--	--	--	--	--	--	--	--	--	--	--	--	--	--	--	--	--	--	--	--	--	--	--
--		--	--	--	--	--	--	--	--	--	--	--	--	--	--	--	--	--	--	--	--	--	--	--	--	--	--	--	--	--	--	--	--	--	--	--	--	--	--	--	--	--	--	--	--	--	--	--	--
--		--	--	--	--	--	--	--	--	--	--	--	--	--	--	--	--	--	--	--	--	--	--	--	--	--	--	--	--	--	--	--	--	--	--	--	--	--	--	--	--	--	--	--	--	--	--	--	--
--		--	--	--	--	--	--	--	--	--	--	--	--	--	--	--	--	--	--	--	--	--	--	--	--	--	--	--	--	--	--	--	--	--	--	--	--	--	--	--	--	--	--	--	--	--	--	--	--
--		--	--	--	--	--	--	--	--	--	--	--	--	--	--	--	--	--	--	--	--	--	--	--	--	--	--	--	--	--	--	--	--	--	--	--	--	--	--	--	--	--	--	--	--	--	--	--	--
--		--	--	--	--	--	--	--	--	--	--	--	--	--	--	--	--	--	--	--	--	--	--	--	--	--	--	--	--	--	--	--	--	--	--	--	--	--	--	--	--	--	--	--	--	--	--	--	--
--		--	--	--	--	--	--	--	--	--	--	--	--	--	--	--	--	--	--	--	--	--	--	--	--	--	--	--	--	--	--	--	--	--	--	--	--	--	--	--	--	--	--	--	--	--	--	--	--
--		--	--	--	--	--	--	--	--	--	--	--	--	--	--	--	--	--	--	--	--	--	--	--	--	--	--	--	--	--	--	--	--	--	--	--	--	--	--	--	--	--	--	--	--	--	--	--	--
--		--	--	--	--	--	--	--	--	--	--	--	--	--	--	--	--	--	--	--	--	--	--	--	--	--	--	--	--	--	--	--	--	--	--	--	--	--	--	--	--	--	--	--	--	--	--	--	--
--		--	--	--	--	--	--	--	--	--	--	--	--	--	--	--	--	--	--	--	--	--	--	--	--	--	--	--	--	--	--	--	--	--	--	--	--	--	--	--	--	--	--	--	--	--	--	--	--
--		--	--	--	--	--	--	--	--	--	--	--	--	--	--	--	--	--	--	--	--	--	--	--	--	--	--	--	--	--	--	--	--	--	--	--	--	--	--	--	--	--	--	--	--	--	--	--	--
--		--	--	--	--	--	--	--	--	--	--	--	--	--	--	--	--	--	--	--	--	--	--	--	--	--	--	--	--	--	--	--	--	--	--	--	--	--	--	--	--	--	--	--	--	--	--	--	--
--		--	--	--	--	--	--	--	--	--	--	--	--	--	--	--	--	--	--	--	--	--	--	--	--	--	--	--	--	--	--	--	--	--	--	--	--	--	--	--	--	--	--	--	--	--	--	--	--
--		--	--	--	--	--	--	--	--	--	--	--	--	--	--	--	--	--	--	--	--	--	--	--	--	--	--	--	--	--	--	--	--	--	--	--	--	--	--	--	--	--	--	--	--	--	--	--	--
--		--	--	--	--	--	--	--	--	--	--	--	--	--	--	--	--	--	--	--	--	--	--	--	--	--	--	--	--	--	--	--	--	--	--	--	--	--	--	--	--	--	--	--	--	--	--	--	--
--		--	--	--	--	--	--	--	--	--	--	--	--	--	--	--	--	--	--	--	--	--	--	--	--	--	--	--	--	--	--	--	--	--	--	--	--	--	--	--	--	--	--	--	--	--	--	--	--
--		--	--	--	--	--	--	--	--	--	--	--	--	--	--	--	--	--	--	--	--	--	--	--	--	--	--	--	--	--	--	--	--	--	--	--	--	--	--	--	--	--	--	--	--	--	--	--	--
--		--	--	--	--	--	--	--	--	--	--	--	--	--	--	--	--	--	--	--	--	--	--	--	--	--	--	--	--	--	--	--	--	--	--	--	--	--	--	--	--	--	--	--	--	--	--	--	--
--		--	--	--	--	--	--	--	--	--	--	--	--	--	--	--	--	--	--	--	--	--	--	--	--	--	--	--	--	--	--	--	--	--	--	--	--	--	--	--	--	--	--	--	--	--	--	--	--
--		--	--	--	--	--	--	--	--	--	--	--	--	--	--	--	--	--	--	--	--	--	--	--	--	--	--	--	--	--	--	--	--	--	--	--	--	--	--	--	--	--	--	--	--	--	--	--	--
--		--	--	--	--	--	--	--	--	--	--	--	--	--	--	--	--	--	--	--	--	--	--	--	--	--	--	--	--	--	--	--	--	--	--	--	--	--	--	--	--	--	--	--	--	--	--	--	--
--		--	--	--	--	--	--	--	--	--	--	--	--	--	--	--	--	--	--	--	--	--	--	--	--	--	--	--	--	--	--	--	--	--	--	--	--	--	--	--	--	--	--	--	--	--	--	--	--
--		--	--	--	--	--	--	--	--	--	--	--	--	--	--	--	--	--	--	--	--	--	--	--	--	--	--	--	--	--	--	--	--	--	--	--	--	--	--	--	--	--	--	--	--	--	--	--	--
--		--	--	--	--	--	--	--	--	--	--	--	--	--	--	--	--	--	--	--	--	--	--	--	--	--	--	--	--	--	--	--	--	--	--	--	--	--	--	--	--	--	--	--	--	--	--	--	--
--		--	--	--	--	--	--	--	--	--	--	--	--	--	--	--	--	--	--	--	--	--	--	--	--	--	--	--	--	--	--	--	--	--	--	--	--	--	--	--	--	--	--	--	--	--	--	--	--
--		--	--	--	--	--	--	--	--	--	--	--	--	--	--	--	--	--	--	--	--	--	--	--	--	--	--	--	--	--	--	--	--	--	--	--	--	--	--	--	--	--	--	--	--	--	--	--	--
--		--	--	--	--	--	--	--	--	--	--	--	--	--	--	--	--	--	--	--	--	--	--	--	--	--	--	--	--	--	--	--	--	--	--	--	--	--	--	--	--	--	--	--	--	--	--	--	--
--		--	--	--	--	--	--	--	--	--	--	--	--	--	--	--	--	--	--	--	--	--	--	--	--	--	--	--	--	--	--	--	--	--	--	--	--	--	--	--	--	--	--	--	--	--	--	--	--
--		--	--	--	--	--	--	--	--	--	--	--	--	--	--	--	--	--	--	--	--	--	--	--	--	--	--	--	--	--	--	--	--	--	--	--	--	--	--	--	--	--	--	--	--	--	--	--	--
--		--	--	--	--	--	--	--	--	--	--	--	--	--	--	--	--	--	--	--	--	--	--	--	--	--	--	--	--	--	--	--	--	--	--	--	--	--	--	--	--	--	--	--	--	--	--	--	--
--		--	--	--	--	--	--	--	--	--	--	--	--	--	--	--	--	--	--	--	--	--	--	--	--	--	--	--	--	--	--	--	--	--	--	--	--	--	--	--	--	--	--	--	--	--	--	--	--
--		--	--	--	--	--	--	--	--	--	--	--	--	--	--	--	--	--	--	--	--	--	--	--	--	--	--	--	--	--	--	--	--	--	--	--	--	--	--	--	--	--	--	--	--	--	--	--	--
--		--	--	--	--	--	--	--	--	--	--	--	--	--	--	--	--	--	--	--	--	--	--	--	--	--	--	--	--	--	--	--	--	--	--	--	--	--	--	--	--	--	--	--	--	--	--	--	--
--		--	--	--	--	--	--	--	--	--	--	--	--	--	--	--	--	--	--	--	--	--	--	--	--	--	--	--	--	--	--	--	--	--	--	--	--	--	--	--	--	--	--	--	--	--	--	--	--
--		--	--	--	--	--	--	--	--	--	--	--	--	--	--	--	--	--	--	--	--	--	--	--	--	--	--	--	--	--	--	--	--	--	--	--	--	--	--	--	--	--	--	--	--	--	--	--	--
--		--	--	--	--	--	--	--	--	--	--	--	--	--	--	--	--	--	--	--	--	--	--	--	--	--	--	--	--	--	--	--	--	--	--	--	--	--	--	--	--	--	--	--	--	--	--	--	--
--		--	--	--	--	--	--	--	--	--	--	--	--	--	--	--	--	--	--	--	--	--	--	--	--	--	--	--	--	--	--	--	--	--	--	--	--	--	--	--	--	--	--	--	--	--	--	--	--
--		--	--	--	--	--	--	--	--	--	--	--	--	--	--	--	--	--	--	--	--	--	--	--	--	--	--	--	--	--	--	--	--	--	--	--	--	--	--	--	--	--	--	--	--	--	--	--	--
--		--	--	--	--	--	--	--	--	--	--	--	--	--	--	--	--	--	--	--	--	--	--	--	--	--	--	--	--	--	--	--	--	--	--	--	--	--	--	--	--	--	--	--	--	--	--	--	--
--		--	--	--	--	--	--	--	--	--	--	--	--	--	--	--	--	--	--	--	--	--	--	--	--	--	--	--	--	--	--	--	--	--	--	--	--	--	--	--	--	--	--	--	--	--	--	--	--
--		--	--	--	--	--	--	--	--	--	--	--	--	--	--	--	--	--	--	--	--	--	--	--	--	--	--	--	--	--	--	--	--	--	--	--	--	--	--	--	--	--	--	--	--	--	--	--	--
--		--	--	--	--	--	--	--	--	--	--	--	--	--	--	--	--	--	--	--	--	--	--	--	--	--	--	--	--	--	--	--	--	--	--	--	--	--	--	--	--	--	--	--	--	--	--	--	--
--		--	--	--	--	--	--	--	--	--	--	--	--	--	--	--	--	--	--	--	--	--	--	--	--	--	--	--	--	--	--	--	--	--	--	--	--	--	--	--	--	--	--	--	--	--	--	--	--
--		--	--	--	--	--	--	--	--	--	--	--	--	--	--	--	--	--	--	--	--	--	--	--	--	--	--	--	--	--	--	--	--	--	--	--	--	--	--	--	--	--	--	--	--	--	--	--	--
--		--	--	--	--	--	--	--	--	--	--	--	--	--	--	--	--	--	--	--	--	--	--	--	--	--	--	--	--	--	--	--	--	--	--	--	--	--	--	--	--	--	--	--	--	--	--	--	--
--		--	--	--	--	--	--	--	--	--	--	--	--	--	--	--	--	--	--	--	--	--	--	--	--	--	--	--	--	--	--	--	--	--	--	--	--	--	--	--	--	--	--	--	--	--	--	--	--
--		--	--	--	--	--	--	--	--	--	--	--	--	--	--	--	--	--	--	--	--	--	--	--	--	--	--	--	--	--	--	--	--	--	--	--	--	--	--	--	--	--	--	--	--	--	--	--	--
--		--	--	--	--	--	--	--	--	--	--	--	--	--	--	--	--	--	--	--	--	--	--	--	--	--	--	--	--	--	--	--	--	--	--	--	--	--	--	--	--	--	--	--	--	--	--	--	--
--		--	--	--	--	--	--	--	--	--	--	--	--	--	--	--	--	--	--	--	--	--	--	--	--	--	--	--	--	--	--	--	--	--	--	--	--	--	--	--	--	--	--	--	--	--	--	--	--
--		--	--	--	--	--	--	--	--	--	--	--	--	--	--	--	--	--	--	--	--	--	--	--	--	--	--	--	--	--	--	--	--	--	--	--	--	--	--	--	--	--	--	--	--	--	--	--	--
--		--	--	--	--	--	--	--	--	--	--	--	--	--	--	--	--	--	--	--	--	--	--	--	--	--	--	--	--	--	--	--	--	--	--	--	--	--	--	--	--	--	--	--	--	--	--	--	--
--		--	--	--	--	--	--	--	--	--	--	--	--	--	--	--	--	--	--	--	--	--	--	--	--	--	--	--	--	--	--	--	--	--	--	--	--	--	--	--	--	--	--	--	--	--	--	--	--
--		--	--	--	--	--	--	--	--	--	--	--	--	--	--	--	--	--	--	--	--	--	--	--	--	--	--	--	--	--	--	--	--	--	--	--	--	--	--	--	--	--	--	--	--	--	--	--	--
--		--	--	--	--	--	--	--	--	--	--	--	--	--	--	--	--	--	--	--	--	--	--	--	--	--	--	--	--	--	--	--	--	--	--	--	--	--	--	--	--	--	--	--	--	--	--	--	--
--		--	--	--	--	--	--	--	--	--	--	--	--	--	--	--	--	--	--	--	--	--	--	--	--	--	--	--	--	--	--	--	--	--	--	--	--	--	--	--	--	--	--	--	--	--	--	--	--
--		--	--	--	--	--	--	--	--	--	--	--	--	--	--	--	--	--	--	--	--	--	--	--	--	--	--	--	--	--	--	--	--	--	--	--	--	--	--	--	--	--	--	--	--	--	--	--	--
--		--	--	--	--	--	--	--	--	--	--	--	--	--	--	--	--	--	--	--	--	--	--	--	--	--	--	--	--	--	--	--	--	--	--	--	--	--	--	--	--	--	--	--	--	--	--	--	--
--		--	--	--	--	--	--	--	--	--	--	--	--	--	--	--	--	--	--	--	--	--	--	--	--	--	--	--	--	--	--	--	--	--	--	--	--	--	--	--	--	--	--	--	--	--	--	--	--
--		--	--	--	--	--	--	--	--	--	--	--	--	--	--	--	--	--	--	--	--	--	--	--	--	--	--	--	--	--	--	--	--	--	--	--	--	--	--	--	--	--	--	--	--	--	--	--	--
--		--	--	--	--	--	--	--	--	--	--	--	--	--	--	--	--	--	--	--	--	--	--	--	--	--	--	--	--	--	--	--	--	--	--	--	--	--	--	--	--	--	--	--	--	--	--	--	--
--		--	--	--	--	--	--	--	--	--	--	--	--	--	--	--	--	--	--	--	--	--	--	--	--	--	--	--	--	--	--	--	--	--	--	--	--	--	--	--	--	--	--	--	--	--	--	--	--
--		--	--	--	--	--	--	--	--	--	--	--	--	--	--	--	--	--	--	--	--	--	--	--	--	--	--	--	--	--	--	--	--	--	--	--	--	--	--	--	--	--	--	--	--	--	--	--	--
--		--	--	--	--	--	--	--	--	--	--	--	--	--	--	--	--	--	--	--	--	--	--	--	--	--	--	--	--	--	--	--	--	--	--	--	--	--	--	--	--	--	--	--	--	--	--	--	--
--		--	--	--	--	--	--	--	--	--	--	--	--	--	--	--	--	--	--	--	--	--	--	--	--	--	--	--	--	--	--	--	--	--	--	--	--	--	--	--	--	--	--	--	--	--	--	--	--
--		--	--	--	--	--	--	--	--	--	--	--	--	--	--	--	--	--	--	--	--	--	--	--	--	--	--	--	--	--	--	--	--	--	--	--	--	--	--	--	--	--	--	--	--	--	--	--	--
--		--	--	--	--	--	--	--	--	--	--	--	--	--	--	--	--	--	--	--	--	--	--	--	--	--	--	--	--	--	--	--	--	--	--	--	--	--	--	--	--	--	--	--	--	--	--	--	--
--		--	--	--	--	--	--	--	--	--	--	--	--	--	--	--	--	--	--	--	--	--	--	--	--	--	--	--	--	--	--	--	--	--	--	--	--	--	--	--	--	--	--	--	--	--	--	--	--
--		--	--	--	--	--	--	--	--	--	--	--	--	--	--	--	--	--	--	--	--	--	--	--	--	--	--	--	--	--	--	--	--	--	--	--	--	--	--	--	--	--	--	--	--	--	--	--	--
--		--	--	--	--	--	--	--	--	--	--	--	--	--	--	--	--	--	--	--	--	--	--	--	--	--	--	--	--	--	--	--	--	--	--	--	--	--	--	--	--	--	--	--	--	--	--	--	--
--		--	--	--	--	--	--	--	--	--	--	--	--	--	--	--	--	--	--	--	--	--	--	--	--	--	--	--	--	--	--	--	--	--	--	--	--	--	--	--	--	--	--	--	--	--	--	--	--
--		--	--	--	--	--	--	--	--	--	--	--	--	--	--	--	--	--	--	--	--	--	--	--	--	--	--	--	--	--	--	--	--	--	--	--	--	--	--	--	--	--	--	--	--	--	--	--	--
--		--	--	--	--	--	--	--	--	--	--	--	--	--	--	--	--	--	--	--	--	--	--	--	--	--	--	--	--	--	--	--	--	--	--	--	--	--	--	--	--	--	--	--	--	--	--	--	--
[truncated: 153 more columns]

## Sheet: fig2a.powder-graph
Wavelength	ΔOD	Wavelength	ΔOD	Wavelength	ΔOD	Wavelength	ΔOD	Wavelength	ΔOD
nm		nm		nm		nm		nm
126 fs	126 fs	391 fs	391 fs	13.5 ps	13.5 ps	636 ps	636 ps	3.78 ns	3.78 ns
330.486	0.00748	330.486	0.00785	330.486	0.00561	330.486	0.00368	330.486	0.00222
332.802	0.00823	332.802	0.00805	332.802	0.00584	332.802	0.00392	332.802	0.0025
335.119	0.00889	335.119	0.00821	335.119	0.00605	335.119	0.00412	335.119	0.00272
337.437	0.00945	337.437	0.00835	337.437	0.00623	337.437	0.00429	337.437	0.0029
339.755	0.00991	339.755	0.00845	339.755	0.00639	339.755	0.00443	339.755	0.00301
342.073	0.0103	342.073	0.0085	342.073	0.0065	342.073	0.00455	342.073	0.00304
344.392	0.01064	344.392	0.00852	344.392	0.00658	344.392	0.00462	344.392	0.00307
346.711	0.01074	346.711	0.00855	346.711	0.00666	346.711	0.00466	346.711	0.00307
349.031	0.01084	349.031	0.00864	349.031	0.00685	349.031	0.00469	349.031	0.00307
351.352	0.0107	351.352	0.00869	351.352	0.00699	351.352	0.00479	351.352	0.0031
353.673	0.01052	353.673	0.00875	353.673	0.00714	353.673	0.00486	353.673	0.0031
355.994	0.01017	355.994	0.00876	355.994	0.00719	355.994	0.00494	355.994	0.0031
358.316	0.00972	358.316	0.0087	358.316	0.00726	358.316	0.00494	358.316	0.00309
360.639	0.00929	360.639	0.00875	360.639	0.00737	360.639	0.00505	360.639	0.00315
362.962	0.00883	362.962	0.00878	362.962	0.00744	362.962	0.00517	362.962	0.00317
365.286	0.00835	365.286	0.00878	365.286	0.00747	365.286	0.0052	365.286	0.00314
367.61	0.00797	367.61	0.00883	367.61	0.00749	367.61	0.00522	367.61	0.00317
369.935	0.00763	369.935	0.0089	369.935	0.00749	369.935	0.0053	369.935	0.00319
372.26	0.00737	372.26	0.00897	372.26	0.00753	372.26	0.00533	372.26	0.00318
374.585	0.00718	374.585	0.00901	374.585	0.00758	374.585	0.00532	374.585	0.00319
376.912	0.00702	376.912	0.00907	376.912	0.00767	376.912	0.00533	376.912	0.00316
379.238	0.00688	379.238	0.00911	379.238	0.00772	379.238	0.00535	379.238	0.00315
381.566	0.00672	381.566	0.00903	381.566	0.00773	381.566	0.0053	381.566	0.00309
383.894	0.00664	383.894	0.00902	383.894	0.00778	383.894	0.00534	383.894	0.0031
386.222	0.00665	386.222	0.00906	386.222	0.00777	386.222	0.00536	386.222	0.00316
388.551	0.00665	388.551	0.00905	388.551	0.0077	388.551	0.00528	388.551	0.00319
390.88	0.00666	390.88	0.00904	390.88	0.00764	390.88	0.00524	390.88	0.00321
393.21	0.00668	393.21	0.00904	393.21	0.00757	393.21	0.00524	393.21	0.00325
395.54	0.00665	395.54	0.009	395.54	0.00747	395.54	0.00515	395.54	0.00321
397.871	0.00662	397.871	0.00894	397.871	0.00737	397.871	0.00507	397.871	0.00315
400.203	0.00661	400.203	0.00893	400.203	0.00736	400.203	0.00507	400.203	0.00306
402.535	0.00655	402.535	0.00893	402.535	0.00735	402.535	0.0051	402.535	0.00301
404.867	0.00643	404.867	0.00881	404.867	0.00725	404.867	0.00505	404.867	0.00291
407.2	0.0064	407.2	0.00873	407.2	0.0072	407.2	0.00504	407.2	0.00291
409.534	0.00641	409.534	0.00869	409.534	0.00711	409.534	0.00498	409.534	0.00288
411.868	0.00642	411.868	0.00866	411.868	0.00702	411.868	0.0049	411.868	0.00282
414.202	0.0064	414.202	0.00865	414.202	0.00697	414.202	0.00484	414.202	0.0028
416.537	0.00636	416.537	0.00859	416.537	0.00689	416.537	0.0048	416.537	0.00282
418.873	0.00633	418.873	0.00851	418.873	0.00679	418.873	0.00473	418.873	0.00279
421.209	0.00628	421.209	0.00843	421.209	0.00668	421.209	0.00461	421.209	0.00271
423.546	0.00625	423.546	0.00838	423.546	0.00664	423.546	0.00455	423.546	0.00269
425.883	0.00615	425.883	0.00826	425.883	0.00654	425.883	0.00447	425.883	0.00261
428.221	0.00602	428.221	0.00808	428.221	0.0064	428.221	0.00437	428.221	0.00252
430.559	0.00596	430.559	0.00794	430.559	0.00625	430.559	0.00428	430.559	0.00246
432.898	0.00591	432.898	0.00785	432.898	0.0061	432.898	0.00417	432.898	0.00238
435.237	0.00589	435.237	0.00778	435.237	0.00599	435.237	0.0041	435.237	0.00232
437.577	0.00584	437.577	0.00767	437.577	0.0059	437.577	0.00407	437.577	0.00226
439.917	0.00579	439.917	0.00757	439.917	0.0058	439.917	0.00403	439.917	0.0022
442.258	0.0058	442.258	0.0075	442.258	0.00572	442.258	0.004	442.258	0.00216
444.599	0.00581	444.599	0.00743	444.599	0.00566	444.599	0.00394	444.599	0.00212
446.941	0.0058	446.941	0.00733	446.941	0.00562	446.941	0.00391	446.941	0.00208
449.283	0.00577	449.283	0.00722	449.283	0.00554	449.283	0.00383	449.283	0.00204
451.626	0.00572	451.626	0.00711	451.626	0.00545	451.626	0.00376	451.626	0.00202
453.97	0.00568	453.97	0.00698	453.97	0.00532	453.97	0.00363	453.97	0.00198
456.314	0.00562	456.314	0.00686	456.314	0.00519	456.314	0.00351	456.314	0.00196
458.658	0.00552	458.658	0.00671	458.658	0.00503	458.658	0.00342	458.658	0.00191
461.003	0.00539	461.003	0.00652	461.003	0.00487	461.003	0.00332	461.003	0.00187
463.349	0.00531	463.349	0.00641	463.349	0.0047	463.349	0.00323	463.349	0.00181
465.695	0.00526	465.695	0.00629	465.695	0.00457	465.695	0.00316	465.695	0.00176
468.041	0.00522	468.041	0.00613	468.041	0.00448	468.041	0.00309	468.041	0.00167
470.388	0.0052	470.388	0.00601	470.388	0.00439	470.388	0.00302	470.388	0.00159
472.736	0.00518	472.736	0.00593	472.736	0.00431	472.736	0.00296	472.736	0.00153
475.084	0.00518	475.084	0.00583	475.084	0.00422	475.084	0.00289	475.084	0.00148
477.433	0.00516	477.433	0.00571	477.433	0.00416	477.433	0.00283	477.433	0.00141
479.782	0.00512	479.782	0.00558	479.782	0.00408	479.782	0.00276	479.782	0.00136
482.132	0.005	482.132	0.00543	482.132	0.00396	482.132	0.00268	482.132	0.0013
484.482	0.00488	484.482	0.00527	484.482	0.00385	484.482	0.00258	484.482	0.00125
486.833	0.00478	486.833	0.00513	486.833	0.00372	486.833	0.0025	486.833	0.00118
489.184	0.00468	489.184	0.00499	489.184	0.00362	489.184	0.00243	489.184	0.00117
491.536	0.00463	491.536	0.00483	491.536	0.00348	491.536	0.00235	491.536	0.00115
493.888	0.00452	493.888	0.00467	493.888	0.00334	493.888	0.00226	493.888	0.00113
496.241	0.00445	496.241	0.00457	496.241	0.00322	496.241	0.00218	496.241	0.00112
498.594	0.00439	498.594	0.00445	498.594	0.00313	498.594	0.00211	498.594	0.00112
500.948	0.00437	500.948	0.00438	500.948	0.00307	500.948	0.00206	500.948	0.0011
503.302	0.00432	503.302	0.00431	503.302	0.00303	503.302	0.00201	503.302	0.0011
505.657	0.00424	505.657	0.00425	505.657	0.00297	505.657	0.00198	505.657	0.00105
508.013	0.00413	508.013	0.00415	508.013	0.00294	508.013	0.0019	508.013	0.000954577
510.369	0.00401	510.369	0.00406	510.369	0.00287	510.369	0.00188	510.369	0.000869529
512.725	0.00393	512.725	0.00401	512.725	0.00281	512.725	0.00185	512.725	0.000854958
515.082	0.0039	515.082	0.00393	515.082	0.00276	515.082	0.00184	515.082	0.000844374
517.44	0.00378	517.44	0.0038	517.44	0.00268	517.44	0.00179	517.44	0.000804193
519.798	0.00371	519.798	0.0037	519.798	0.00263	519.798	0.00174	519.798	0.000761874
522.156	0.00363	522.156	0.00358	522.156	0.00255	522.156	0.00169	522.156	0.00074239
524.515	0.00355	524.515	0.00349	524.515	0.00248	524.515	0.00162	524.515	0.000753962
526.875	0.00348	526.875	0.00341	526.875	0.00244	526.875	0.0016	526.875	0.000749322
529.235	0.0034	529.235	0.00334	529.235	0.00237	529.235	0.00154	529.235	0.00073178
531.596	0.00332	531.596	0.00325	531.596	0.00232	531.596	0.00147	531.596	0.000671666
533.957	0.00321	533.957	0.00318	533.957	0.00225	533.957	0.00144	533.957	0.000628136
536.318	0.00317	536.318	0.00312	536.318	0.00219	536.318	0.0014	536.318	0.000616861
538.681	0.00314	538.681	0.00305	538.681	0.00215	538.681	0.00136	538.681	0.000605592
541.043	0.00303	541.043	0.00294	541.043	0.00208	541.043	0.00132	541.043	0.000552616
543.407	0.00295	543.407	0.00283	543.407	0.00202	543.407	0.00127	543.407	0.000525038
545.77	0.00288	545.77	0.00272	545.77	0.00195	545.77	0.00124	545.77	0.000525639
548.135	0.00279	548.135	0.00263	548.135	0.00191	548.135	0.00118	548.135	0.000517278
550.5	0.00271	550.5	0.00252	550.5	0.00184	550.5	0.00115	550.5	0.00050642
552.865	0.00266	552.865	0.00247	552.865	0.00179	552.865	0.00114	552.865	0.000494014
555.231	0.00258	555.231	0.00241	555.231	0.00175	555.231	0.00113	555.231	0.000468806
557.597	0.0025	557.597	0.00237	557.597	0.0017	557.597	0.00112	557.597	0.000438273
559.964	0.00247	559.964	0.00235	559.964	0.00168	559.964	0.00113	559.964	0.000452979
562.331	0.00239	562.331	0.00232	562.331	0.00167	562.331	0.00112	562.331	0.000437235
564.699	0.00229	564.699	0.00228	564.699	0.00165	564.699	0.00111	564.699	0.000404723
567.068	0.00224	567.068	0.00223	567.068	0.00161	567.068	0.00108	567.068	0.000391566
569.437	0.00218	569.437	0.00217	569.437	0.00159	569.437	0.00105	569.437	0.000378096
571.806	0.00213	571.806	0.00212	571.806	0.00157	571.806	0.000999806	571.806	0.000378717
574.176	0.00208	574.176	0.00205	574.176	0.00151	574.176	0.000951592	574.176	0.00039281
576.547	0.00205	576.547	0.00204	576.547	0.0015	576.547	0.00094292	576.547	0.000388439
578.918	0.00199	578.918	0.00198	578.918	0.00149	578.918	0.000907545	578.918	0.000378055
581.289	0.00195	581.289	0.00195	581.289	0.00148	581.289	0.000857956	581.289	0.000368263
583.662	0.0019	583.662	0.00192	583.662	0.00149	583.662	0.000845197	583.662	0.000406782
586.034	0.00181	586.034	0.00189	586.034	0.00146	586.034	0.00082596	586.034	0.000384768
588.407	0.00175	588.407	0.00184	588.407	0.00143	588.407	0.000800894	588.407	0.000369227
590.781	0.00168	590.781	0.00178	590.781	0.00137	590.781	0.000745489	590.781	0.000335165
593.155	0.00162	593.155	0.00172	593.155	0.00134	593.155	0.000702397	593.155	0.000309379
595.53	0.0016	595.53	0.00169	595.53	0.00129	595.53	0.000648434	595.53	0.00027726
597.905	0.00153	597.905	0.00165	597.905	0.00123	597.905	0.000623532	597.905	0.00025365
600.281	0.0015	600.281	0.00163	600.281	0.00119	600.281	0.000620171	600.281	0.000231613
602.657	0.00148	602.657	0.0016	602.657	0.00116	602.657	0.0005984	602.657	0.000187513
605.034	0.00143	605.034	0.00159	605.034	0.00115	605.034	0.000608522	605.034	0.000169732
607.411	0.00137	607.411	0.00157	607.411	0.00113	607.411	0.000628779	607.411	0.000180643
609.789	0.00131	609.789	0.00153	609.789	0.0011	609.789	0.000587192	609.789	0.000175519
612.167	0.00129	612.167	0.00147	612.167	0.00113	612.167	0.00057071	612.167	0.000200376
614.546	0.00124	614.546	0.00143	614.546	0.00112	614.546	0.000559147	614.546	0.000233204
616.926	0.00122	616.926	0.00136	616.926	0.00109	616.926	0.000528645	616.926	0.000272028
619.306	0.00119	619.306	0.00131	619.306	0.00105	619.306	0.00051286	619.306	0.000281475
621.686	0.00116	621.686	0.00127	621.686	0.00102	621.686	0.000537438	621.686	0.000316752
624.067	0.00116	624.067	0.00122	624.067	0.000951118	624.067	0.000581731	624.067	0.000312367
626.448	0.00116	626.448	0.00118	626.448	0.000897582	626.448	0.00058873	626.448	0.000262131
628.831	0.00115	628.831	0.00117	628.831	0.00086015	628.831	0.00059314	628.831	0.000216046
631.213	0.00111	631.213	0.00117	631.213	0.000881563	631.213	0.000592917	631.213	0.000161128
633.596	0.00104	633.596	0.0012	633.596	0.000874318	633.596	0.000558106	633.596	0.000124329
635.98	0.001	635.98	0.00119	635.98	0.000954124	635.98	0.000584723	635.98	0.000138322
638.364	0.000978797	638.364	0.00124	638.364	0.000953548	638.364	0.00058175	638.364	0.000148467
640.748	0.00102	640.748	0.00124	640.748	0.000951895	640.748	0.000583204	640.748	0.000122655
643.134	0.00101	643.134	0.00125	643.134	0.000959873	643.134	0.000602779	643.134	0.000152223
645.519	0.00105	645.519	0.00125	645.519	0.000911199	645.519	0.000626436	645.519	0.00017974
647.905	0.00109	647.905	0.00121	647.905	0.000833241	647.905	0.000626481	647.905	0.000176674
650.292	0.00112	650.292	0.00115	650.292	0.000813294	650.292	0.000568777	650.292	0.00018391
652.679	0.00111	652.679	0.00112	652.679	0.00081406	652.679	0.000557867	652.679	0.000192161
655.067	0.00107	655.067	0.00115	655.067	0.000808859	655.067	0.000557017	655.067	0.000177911
657.455	0.000983978	657.455	0.00112	657.455	0.000759051	657.455	0.000604492	657.455	0.000157289
659.844	0.000958046	659.844	0.00105	659.844	0.00085468	659.844	0.000644448	659.844	0.000144087
662.234	0.000971499	662.234	0.00108	662.234	0.000932549	662.234	0.000669648	662.234	8.62482e-05
664.623	0.000989189	664.623	0.0011	664.623	0.000982695	664.623	0.000717742	664.623	-6.25474e-06
667.014	0.000990691	667.014	0.00115	667.014	0.000996396	667.014	0.000692291	667.014	2.21143e-05
669.404	0.00101	669.404	0.00115	669.404	0.000997705	669.404	0.000671486	669.404	4.55009e-05
671.796	0.00104	671.796	0.00111	671.796	0.00106	671.796	0.000657722	671.796	9.31085e-05
674.188	0.000959686	674.188	0.000975687	674.188	0.00112	674.188	0.00055458	674.188	6.32515e-05
676.58	0.001	676.58	0.000951131	676.58	0.00116	676.58	0.000498871	676.58	7.6742e-05
678.973	0.00106	678.973	0.000981195	678.973	0.00101	678.973	0.000461935	678.973	0.000126194
681.367	0.00113	681.367	0.000969114	681.367	0.000894424	681.367	0.000382906	681.367	0.000128017
683.761	0.00118	683.761	0.000985434	683.761	0.000862827	683.761	0.000372402	683.761	0.000203356
686.155	0.00126	686.155	0.00107	686.155	0.000879968	686.155	0.000497158	686.155	0.00024929
688.55	0.00125	688.55	0.00109	688.55	0.000900698	688.55	0.000634717	688.55	0.000148051
690.946	0.00123	690.946	0.00117	690.946	0.000939538	690.946	0.000674314	690.946	0.000111243
693.342	0.00123	693.342	0.00118	693.342	0.000934765	693.342	0.000745162	693.342	-7.87547e-05
695.739	0.00105	695.739	0.00121	695.739	0.00104	695.739	0.000784469	695.739	-0.000209143
698.136	0.00101	698.136	0.00117	698.136	0.00108	698.136	0.000803467	698.136	-0.000205796
700.533	0.000962516	700.533	0.00109	700.533	0.0011	700.533	0.000791323	700.533	-0.000164

## Sheet: fig2a.oligomer-map
330.486	0.02687	0.0072	0.00788	0.00855	0.0071	0.00577	0.00495	0.00493	0.00549	0.00541	0.00557	0.00675	0.00685	0.00669	0.00671	0.00689	0.00627	0.00521	0.00393	0.00356	0.00493	0.00517	0.0054	0.00624	0.00673	0.00627	0.00462	0.00417	0.00473	0.00536	0.00666	0.00608	0.00558	0.00525	0.00576	0.00538	0.00449	0.00435	0.00485	0.00547	0.00571	0.00605	0.00633	0.00618	0.00561	0.00592	0.00549	0.00483	0.00477
332.802	0.27354	0.00643	0.00976	0.00953	0.00866	0.0066	0.00564	0.00515	0.00595	0.00656	0.00697	0.00732	0.00704	0.00758	0.0078	0.00723	0.00651	0.0055	0.00448	0.00476	0.00603	0.00725	0.00652	0.00673	0.00631	0.00609	0.00576	0.00492	0.0056	0.00623	0.00632	0.00679	0.00685	0.00592	0.00583	0.00548	0.00498	0.00507	0.00516	0.00567	0.00618	0.00642	0.00637	0.00658	0.00628	0.00586	0.00561	0.00564	0.00509
335.119	0.52686	0.0063	0.00902	0.0088	0.00784	0.00645	0.00561	0.00556	0.0066	0.00725	0.00747	0.00754	0.00797	0.00813	0.00763	0.00756	0.00719	0.00522	0.00433	0.00554	0.00605	0.00695	0.00687	0.0069	0.00718	0.00719	0.00648	0.00543	0.00596	0.00632	0.00748	0.00756	0.00715	0.00628	0.00678	0.00572	0.00485	0.00542	0.00545	0.00592	0.00685	0.00715	0.00721	0.00681	0.00648	0.00671	0.00581	0.00513	0.00574
337.437	0.77888	0.00542	0.00862	0.00915	0.00819	0.00692	0.00635	0.0065	0.00689	0.00718	0.0074	0.00762	0.00772	0.00768	0.00752	0.00754	0.00694	0.00622	0.00492	0.00564	0.00651	0.00707	0.00701	0.00641	0.00696	0.00749	0.00673	0.00604	0.00606	0.00641	0.0077	0.00756	0.00739	0.00649	0.00558	0.00529	0.00517	0.00579	0.00607	0.00631	0.00711	0.00721	0.00737	0.00738	0.00676	0.00629	0.00589	0.00558	0.00588
339.754	1.02553	0.00507	0.00871	0.00969	0.00838	0.00703	0.00654	0.00645	0.00699	0.00793	0.00818	0.00826	0.00829	0.00876	0.00761	0.00764	0.00707	0.00617	0.0058	0.00646	0.00709	0.00832	0.00771	0.00739	0.00751	0.00781	0.00713	0.00596	0.00602	0.00643	0.00786	0.00802	0.00781	0.00706	0.00678	0.00599	0.00579	0.00583	0.00586	0.00673	0.00743	0.00748	0.00775	0.00763	0.00735	0.00676	0.00594	0.00588	0.00763
342.073	1.27488	0.00429	0.0088	0.00964	0.00869	0.00706	0.00639	0.00719	0.00751	0.00756	0.00797	0.00856	0.00829	0.00848	0.00814	0.0077	0.00709	0.00639	0.00598	0.00666	0.00736	0.00785	0.00738	0.00697	0.00751	0.00767	0.00702	0.00633	0.00669	0.00727	0.00838	0.00818	0.0077	0.00715	0.00668	0.00643	0.00595	0.00645	0.00634	0.00671	0.00773	0.0077	0.00781	0.00759	0.00736	0.00735	0.00649	0.00615	0.00707
344.392	1.53087	0.00425	0.00934	0.01015	0.00916	0.00769	0.00744	0.00753	0.00766	0.0082	0.00869	0.00939	0.00915	0.00913	0.00839	0.00881	0.00827	0.00704	0.00673	0.00756	0.00869	0.00863	0.00782	0.00769	0.00795	0.00826	0.00769	0.00716	0.00764	0.00737	0.00819	0.00858	0.00841	0.00757	0.00756	0.00712	0.00616	0.00647	0.00654	0.00697	0.00782	0.0083	0.00862	0.00849	0.00803	0.00781	0.007	0.00649	0.00772
346.711	1.78154	0.00371	0.00922	0.0101	0.00868	0.00745	0.00736	0.00794	0.00762	0.00781	0.00899	0.00882	0.00893	0.00862	0.00811	0.00831	0.00786	0.00669	0.00623	0.00751	0.00813	0.0088	0.00778	0.00765	0.00796	0.00826	0.00739	0.0066	0.00693	0.00711	0.00836	0.00833	0.00817	0.00735	0.00728	0.00693	0.0059	0.00607	0.00672	0.00713	0.00802	0.00838	0.00857	0.00813	0.00778	0.00732	0.0069	0.00662	0.00758
349.031	2.02421	0.0035	0.01006	0.01063	0.00922	0.0079	0.00754	0.00833	0.00831	0.008	0.0093	0.00941	0.00946	0.00909	0.00851	0.00887	0.00849	0.0072	0.00688	0.00792	0.00858	0.0093	0.00803	0.00787	0.00825	0.00857	0.00835	0.00721	0.00732	0.00756	0.00888	0.00875	0.00854	0.00783	0.0077	0.00744	0.00662	0.00674	0.00739	0.00775	0.00813	0.00837	0.00872	0.0085	0.00804	0.00765	0.00682	0.00706	0.00835
351.352	2.2922	0.00348	0.01041	0.01088	0.00947	0.00805	0.00832	0.00872	0.00873	0.00848	0.00956	0.00943	0.00924	0.00943	0.00904	0.00897	0.00886	0.00728	0.00722	0.00824	0.00918	0.00899	0.00832	0.00824	0.00851	0.00876	0.00822	0.00751	0.00796	0.00782	0.00907	0.00885	0.00873	0.00802	0.00777	0.00732	0.00679	0.00739	0.0079	0.00812	0.00854	0.00854	0.00876	0.00867	0.00831	0.00797	0.00743	0.00694	0.00791
353.673	2.5322	0.00346	0.01058	0.01075	0.00942	0.008	0.00804	0.00875	0.00867	0.00924	0.00934	0.00977	0.00941	0.00925	0.00893	0.00934	0.00889	0.00724	0.00719	0.00865	0.00881	0.00933	0.00843	0.00833	0.00867	0.00883	0.00826	0.00777	0.00809	0.00831	0.0091	0.00881	0.00867	0.00813	0.00813	0.00778	0.00721	0.00731	0.00754	0.00786	0.00854	0.00855	0.00882	0.00875	0.00825	0.00814	0.00765	0.00722	0.00789
355.994	2.80553	0.00369	0.01085	0.01096	0.00956	0.00856	0.00824	0.00901	0.00912	0.00894	0.00946	0.00994	0.00988	0.00942	0.00887	0.00945	0.00884	0.0076	0.00713	0.00894	0.00889	0.00934	0.00851	0.00828	0.00878	0.00914	0.00822	0.00769	0.00802	0.00807	0.00934	0.00922	0.00897	0.00846	0.0082	0.00788	0.00726	0.00788	0.00815	0.00835	0.00852	0.00863	0.009	0.0088	0.00851	0.00821	0.00795	0.00769	0.00798
358.316	3.05087	0.00373	0.01086	0.01105	0.00949	0.00786	0.00822	0.00905	0.00899	0.00928	0.00955	0.00985	0.00961	0.00942	0.00908	0.00944	0.00889	0.00783	0.00749	0.00901	0.00898	0.00926	0.00843	0.00824	0.00864	0.00892	0.00838	0.00796	0.00815	0.00804	0.00941	0.00917	0.0088	0.00841	0.00844	0.00784	0.00709	0.00789	0.00811	0.00821	0.00842	0.0088	0.00912	0.00881	0.00864	0.00832	0.00769	0.00755	0.00813
360.639	3.30554	0.00348	0.0107	0.01095	0.00898	0.0082	0.00833	0.00895	0.00889	0.00886	0.00953	0.00941	0.00926	0.00903	0.00888	0.0092	0.00875	0.00758	0.00736	0.00873	0.00923	0.00961	0.00851	0.00859	0.00865	0.00882	0.00858	0.00806	0.00816	0.00802	0.00912	0.009	0.00867	0.00805	0.00812	0.00759	0.00704	0.00769	0.00791	0.00816	0.00851	0.00848	0.00861	0.00869	0.00851	0.00788	0.00762	0.00749	0.00816
362.962	3.79753	0.00415	0.01118	0.01117	0.0092	0.00841	0.0087	0.00932	0.00915	0.00968	0.01	0.00999	0.00968	0.00946	0.00939	0.00954	0.0092	0.00812	0.00819	0.00921	0.00947	0.00966	0.00876	0.00856	0.00897	0.00943	0.00897	0.00832	0.00852	0.00844	0.00955	0.00923	0.00899	0.00846	0.00869	0.00812	0.007	0.00789	0.00812	0.00838	0.00862	0.00891	0.00922	0.00892	0.00858	0.00816	0.00788	0.00793	0.00837
365.286	4.04287	0.00433	0.01144	0.01094	0.00893	0.0083	0.0087	0.00912	0.00918	0.00949	0.00961	0.00984	0.00927	0.009	0.00912	0.00946	0.00926	0.00821	0.00811	0.00908	0.00936	0.00924	0.00876	0.00852	0.00868	0.00887	0.00851	0.00803	0.00835	0.00855	0.00981	0.00921	0.00906	0.00837	0.00879	0.00795	0.0072	0.0073	0.00777	0.00837	0.00852	0.00874	0.00904	0.00856	0.00872	0.0083	0.00777	0.0077	0.0084
367.61	4.3122	0.00508	0.01126	0.01104	0.00938	0.00872	0.00959	0.00967	0.0097	0.00935	0.00981	0.01007	0.00952	0.00961	0.00953	0.0097	0.00935	0.00852	0.00806	0.00931	0.00987	0.00985	0.00898	0.00864	0.00898	0.00935	0.00881	0.00826	0.00881	0.00858	0.00961	0.00938	0.00933	0.00868	0.00875	0.00821	0.00758	0.00817	0.00829	0.00823	0.0084	0.00882	0.0092	0.00899	0.0087	0.00848	0.00816	0.00846	0.00869
369.935	4.56553	0.00491	0.01125	0.01056	0.00937	0.00896	0.00936	0.00947	0.00944	0.00949	0.00946	0.00998	0.00945	0.00929	0.00914	0.00944	0.0092	0.00829	0.00867	0.00932	0.00947	0.00904	0.00828	0.00858	0.00879	0.00921	0.00872	0.00818	0.0086	0.00837	0.00918	0.00923	0.00892	0.0084	0.00878	0.00816	0.00715	0.0079	0.00805	0.00853	0.00854	0.00874	0.00903	0.0088	0.00876	0.00824	0.00813	0.00798	0.00837
372.26	4.81488	0.00474	0.01116	0.01024	0.00861	0.0085	0.00887	0.00947	0.00927	0.00933	0.00942	0.00966	0.0096	0.00908	0.00877	0.0094	0.00918	0.00813	0.00806	0.00938	0.00955	0.00956	0.00863	0.00818	0.00872	0.00898	0.00843	0.00818	0.00867	0.00861	0.00907	0.00905	0.00875	0.00838	0.00865	0.00828	0.00755	0.00824	0.00789	0.00836	0.00839	0.00852	0.00898	0.00865	0.00826	0.00801	0.0079	0.00755	0.00843
374.585	5.07087	0.00525	0.00769	0.01013	0.00882	0.00783	0.00886	0.00929	0.00953	0.00984	0.00952	0.0099	0.0096	0.00892	0.00887	0.00932	0.00903	0.00815	0.00838	0.00916	0.00932	0.00892	0.00839	0.00786	0.0087	0.0091	0.00838	0.00814	0.00878	0.00832	0.00902	0.00861	0.00841	0.00825	0.00875	0.00809	0.0077	0.00788	0.00793	0.00782	0.00837	0.00854	0.00889	0.00861	0.00831	0.00783	0.0077	0.00791	0.00813
376.912	5.32554	0.00557	0.0078	0.01003	0.00944	0.00872	0.009	0.00946	0.00995	0.00981	0.00976	0.00978	0.00945	0.00928	0.00903	0.00933	0.00922	0.00843	0.00866	0.00972	0.00971	0.00955	0.00869	0.00809	0.00863	0.00927	0.00867	0.00852	0.00925	0.00914	0.00968	0.00932	0.00885	0.00884	0.00904	0.00812	0.00747	0.00789	0.00803	0.00828	0.00847	0.00879	0.00916	0.00859	0.00891	0.00844	0.00829	0.00792	0.009
379.238	6.1842	0.0056	0.00797	0.01034	0.00939	0.00858	0.00918	0.00948	0.00969	0.00961	0.00979	0.00945	0.00921	0.00892	0.00902	0.00967	0.00944	0.00842	0.00847	0.00958	0.00947	0.00919	0.0086	0.00802	0.0086	0.00882	0.00842	0.00858	0.00906	0.00888	0.00898	0.00857	0.00863	0.00841	0.00842	0.00828	0.00767	0.00822	0.00785	0.00789	0.0079	0.00846	0.00878	0.00839	0.00872	0.00769	0.00743	0.00792	0.00911
381.566	6.89221	0.00537	0.00737	0.00937	0.00871	0.00848	0.00864	0.00904	0.00937	0.00902	0.00895	0.00912	0.0088	0.00833	0.00808	0.00868	0.00847	0.00776	0.00814	0.0089	0.00869	0.00836	0.00828	0.00786	0.008	0.00816	0.00777	0.00779	0.00831	0.00813	0.0084	0.00837	0.00819	0.00792	0.00775	0.00747	0.00703	0.00784	0.00759	0.0075	0.00779	0.00803	0.00848	0.00821	0.00818	0.00759	0.0072	0.00799	0.00829
383.893	7.64154	0.0062	0.00813	0.01006	0.00933	0.00846	0.00915	0.00937	0.00963	0.00955	0.00958	0.00949	0.00947	0.00944	0.00922	0.00972	0.00931	0.00826	0.00854	0.00959	0.00919	0.00879	0.00856	0.00833	0.00868	0.0091	0.00862	0.00816	0.00863	0.00867	0.0097	0.00878	0.00846	0.00819	0.00871	0.00789	0.00716	0.00816	0.00794	0.00791	0.00785	0.00837	0.00864	0.0084	0.00868	0.00804	0.00786	0.0083	0.00853
386.222	8.3682	0.00644	0.00803	0.00962	0.00885	0.00871	0.00958	0.00975	0.0097	0.00982	0.00946	0.0093	0.00896	0.00873	0.00897	0.00962	0.00953	0.0086	0.00883	0.00966	0.00904	0.00908	0.00842	0.00831	0.00889	0.00907	0.00886	0.00866	0.00883	0.0087	0.00957	0.00898	0.0089	0.00841	0.0087	0.00819	0.00775	0.00823	0.00795	0.0081	0.00794	0.00859	0.00879	0.00857	0.00824	0.0081	0.00813	0.00862	0.00891
388.551	9.15086	0.00594	0.00764	0.00934	0.00863	0.00842	0.00924	0.00943	0.00948	0.00931	0.00914	0.0091	0.00902	0.00872	0.00884	0.00944	0.00908	0.00815	0.00867	0.00968	0.00909	0.0086	0.00808	0.0082	0.00841	0.00863	0.00822	0.00861	0.00891	0.00877	0.00882	0.0085	0.00868	0.0083	0.00825	0.00806	0.00754	0.00855	0.00782	0.00822	0.00824	0.00841	0.00847	0.00849	0.00869	0.00777	0.00762	0.00818	0.00836
390.88	9.8762	0.00684	0.00829	0.00974	0.00927	0.00869	0.00926	0.0098	0.00985	0.00964	0.00961	0.00951	0.00921	0.00878	0.00901	0.0098	0.00949	0.00856	0.0092	0.00995	0.00971	0.0092	0.00871	0.00795	0.00863	0.00901	0.00872	0.00849	0.00934	0.00865	0.00937	0.00887	0.00849	0.0087	0.00892	0.00825	0.00787	0.0083	0.00804	0.00816	0.00822	0.00843	0.00888	0.00824	0.00848	0.00805	0.00811	0.00843	0.0083
393.21	10.6469	0.0062	0.00762	0.00904	0.00861	0.009	0.00935	0.00918	0.00949	0.0094	0.00917	0.00925	0.0088	0.00819	0.00849	0.00894	0.00861	0.00821	0.00863	0.0093	0.00913	0.00876	0.00858	0.00748	0.00835	0.00845	0.00842	0.00849	0.00915	0.00866	0.00892	0.00843	0.00808	0.00798	0.00844	0.00822	0.00749	0.0082	0.00816	0.00761	0.00796	0.00793	0.00848	0.00821	0.00794	0.00805	0.00772	0.00755	0.00841
395.54	11.3815	0.00674	0.00805	0.00936	0.00881	0.00904	0.00944	0.00988	0.00993	0.00956	0.00959	0.00961	0.00885	0.00864	0.00917	0.00964	0.00935	0.00861	0.00911	0.00976	0.00947	0.00885	0.00877	0.00839	0.00859	0.00887	0.00882	0.0087	0.00918	0.00918	0.00915	0.00892	0.00872	0.00836	0.00869	0.00861	0.00769	0.00879	0.00847	0.0081	0.00848	0.00828	0.00885	0.00856	0.00864	0.00825	0.00799	0.00844	0.00859
397.871	14.3789	0.00648	0.00766	0.00883	0.00843	0.00848	0.00901	0.00954	0.00967	0.0092	0.00914	0.00925	0.00887	0.00849	0.00875	0.00921	0.00904	0.00851	0.00888	0.00948	0.00916	0.00881	0.00848	0.00811	0.00828	0.00875	0.0085	0.00863	0.00926	0.0087	0.00917	0.00891	0.00809	0.00801	0.00854	0.00822	0.00762	0.00851	0.00796	0.00789	0.00788	0.00826	0.00851	0.00814	0.00819	0.00773	0.00788	0.00824	0.00871
400.203	15.1655	0.00648	0.00745	0.00842	0.00858	0.00839	0.00887	0.00926	0.00931	0.00917	0.00879	0.00862	0.00843	0.00824	0.00851	0.00904	0.00882	0.0082	0.00859	0.00921	0.00893	0.00838	0.00793	0.00771	0.00804	0.00848	0.00824	0.00837	0.00907	0.0086	0.00885	0.00861	0.00799	0.0079	0.00833	0.00799	0.00754	0.00812	0.00772	0.00744	0.00731	0.00791	0.00821	0.00789	0.00796	0.00741	0.00765	0.0077	0.00817
402.535	15.8895	0.00653	0.00753	0.00853	0.00853	0.00864	0.00921	0.00954	0.00984	0.00941	0.00889	0.00901	0.00879	0.00858	0.00853	0.00939	0.00911	0.00839	0.00888	0.00927	0.00903	0.0086	0.00803	0.00796	0.0083	0.00863	0.00842	0.00847	0.00895	0.0088	0.00861	0.00847	0.00816	0.00827	0.00873	0.00836	0.00771	0.00834	0.00784	0.00781	0.00781	0.00807	0.0083	0.00815	0.00797	0.00776	0.00784	0.00809	0.00855
404.867	16.6709	0.00647	0.00754	0.00862	0.00826	0.00836	0.00887	0.00915	0.00941	0.00896	0.00877	0.00891	0.00837	0.00808	0.00847	0.00897	0.00875	0.00841	0.00876	0.00912	0.00892	0.00855	0.00794	0.00773	0.00771	0.0081	0.00821	0.00826	0.00899	0.00848	0.00825	0.00804	0.0081	0.00782	0.00843	0.00814	0.00769	0.00804	0.00772	0.00742	0.00743	0.00781	0.00804	0.00792	0.00786	0.00751	0.00733	0.00799	0.00829
407.2	18.1709	0.00649	0.00943	0.00843	0.00827	0.00842	0.00897	0.00935	0.00942	0.00893	0.00869	0.00877	0.00852	0.00834	0.00839	0.0089	0.00874	0.00823	0.00861	0.00904	0.00876	0.00821	0.00779	0.00748	0.00769	0.00813	0.00808	0.00821	0.00885	0.00858	0.00843	0.00808	0.0078	0.00785	0.00856	0.00807	0.00739	0.00804	0.00766	0.0075	0.00746	0.00783	0.00793	0.00766	0.00794	0.00771	0.00772	0.00782	0.00848
409.534	18.8935	0.00632	0.0093	0.00855	0.00841	0.00861	0.00891	0.00911	0.00924	0.00884	0.00872	0.00874	0.00822	0.00795	0.00824	0.00884	0.00874	0.00839	0.0087	0.00894	0.00843	0.00803	0.00782	0.00719	0.00788	0.00838	0.00804	0.00816	0.00891	0.00854	0.00822	0.00783	0.00754	0.0078	0.00835	0.00798	0.00751	0.00811	0.00793	0.00737	0.00732	0.00777	0.00762	0.00757	0.00795	0.00739	0.00756	0.00792	0.00799
411.868	19.6669	0.00614	0.00895	0.00826	0.00816	0.00839	0.00894	0.00916	0.00913	0.0088	0.00875	0.00857	0.00794	0.0078	0.00823	0.00874	0.00851	0.00823	0.00873	0.0089	0.00854	0.00816	0.00766	0.0074	0.00782	0.008	0.00784	0.0082	0.00878	0.00801	0.00805	0.00794	0.00753	0.00746	0.00783	0.00783	0.00729	0.00779	0.00748	0.00734	0.00723	0.00764	0.00773	0.00749	0.00744	0.00728	0.00735	0.0078	0.00805
414.202	20.3975	0.0061	0.00876	0.00813	0.00792	0.00823	0.00869	0.00904	0.00896	0.0085	0.00851	0.00852	0.008	0.00773	0.00798	0.0086	0.0084	0.00803	0.00842	0.00885	0.0083	0.00771	0.00766	0.00734	0.00768	0.00786	0.00801	0.00812	0.00859	0.00819	0.00795	0.00769	0.00756	0.00729	0.00805	0.00777	0.00715	0.00776	0.00739	0.00726	0.00698	0.00753	0.00752	0.00732	0.00728	0.00709	0.00726	0.00772	0.00794
416.537	21.1855	0.00613	0.00855	0.00801	0.00803	0.00851	0.00897	0.00915	0.00918	0.00873	0.00848	0.00848	0.00802	0.00783	0.00808	0.00867	0.00851	0.00825	0.00859	0.00878	0.00828	0.00783	0.00767	0.00738	0.00767	0.00805	0.00791	0.00827	0.00868	0.00837	0.00815	0.00764	0.00758	0.00728	0.00804	0.00768	0.00747	0.00782	0.00768	0.0075	0.00733	0.00766	0.00748	0.00721	0.00749	0.00724	0.00723	0.0077	0.00783
418.873	21.9082	0.00567	0.00783	0.00766	0.00775	0.00795	0.00831	0.00874	0.00894	0.00846	0.00825	0.00816	0.00752	0.00746	0.00779	0.00856	0.00822	0.00784	0.00839	0.00863	0.00806	0.00765	0.00729	0.00707	0.0072	0.00768	0.00773	0.00781	0.00844	0.0079	0.00782	0.00759	0.00712	0.00716	0.00771	0.00728	0.00684	0.00747	0.00721	0.00688	0.00696	0.00728	0.00741	0.00696	0.00711	0.00695	0.00698	0.0075	0.00776
421.209	22.6762	0.00541	0.00771	0.00771	0.0076	0.00791	0.00825	0.0087	0.00875	0.00822	0.00816	0.00817	0.00771	0.00749	0.00781	0.00844	0.00822	0.00791	0.00839	0.00847	0.00792	0.00748	0.00718	0.00693	0.00714	0.00753	0.00769	0.00773	0.00838	0.00803	0.00765	0.00721	0.00711	0.00697	0.00783	0.00758	0.00707	0.00745	0.00706	0.00701	0.00702	0.00715	0.00739	0.00703	0.00696	0.00685	0.00714	0.00726	0.00746
423.546	23.3989	0.00538	0.00755	0.00755	0.00745	0.00785	0.0083	0.00862	0.00855	0.00813	0.00784	0.00773	0.00739	0.00715	0.00742	0.00821	0.00795	0.00774	0.00824	0.00837	0.00792	0.00753	0.00725	0.00687	0.00705	0.00746	0.00762	0.00768	0.00841	0.00781	0.00771	0.00724	0.00693	0.00681	0.00783	0.00738	0.00703	0.00748	0.00715	0.00667	0.00681	0.00715	0.00723	0.00685	0.00707	0.00674	0.0067	0.00727	0.00757
425.883	24.1855	0.00541	0.00745	0.00742	0.00747	0.0078	0.00829	0.00878	0.00866	0.00804	0.00773	0.00773	0.00735	0.00716	0.00737	0.00809	0.00785	0.00749	0.00804	0.00827	0.0078	0.00733	0.00723	0.00686	0.007	0.0073	0.00721	0.0076	0.00803	0.00771	0.00746	0.00684	0.00681	0.0068	0.00764	0.00703	0.00703	0.00725	0.00693	0.00676	0.00668	0.00688	0.00718	0.00668	0.00683	0.00677	0.0068	0.0073	0.00745
428.221	25.2109	0.00508	0.00726	0.00745	0.00728	0.00765	0.00816	0.00853	0.00857	0.00801	0.00778	0.00769	0.00719	0.0071	0.00723	0.00802	0.00782	0.00753	0.00803	0.00813	0.00753	0.00718	0.00705	0.00658	0.00703	0.00723	0.0071	0.00753	0.0081	0.0075	0.00728	0.00684	0.00665	0.00687	0.00724	0.00707	0.00661	0.00738	0.00697	0.00666	0.00652	0.00694	0.00687	0.00668	0.00673	0.00651	0.00684	0.00732	0.00765
430.559	26.1602	0.00512	0.00714	0.00741	0.00735	0.00781	0.00815	0.00841	0.00842	0.00794	0.00777	0.00777	0.00719	0.00711	0.00736	0.00805	0.00787	0.00759	0.00818	0.00821	0.00747	0.00701	0.00708	0.00666	0.00695	0.00715	0.0073	0.00752	0.00809	0.00751	0.00738	0.00707	0.00679	0.00692	0.0074	0.00712	0.00693	0.00735	0.00689	0.00648	0.00646	0.00678	0.00682	0.00668	0.00653	0.00658	0.00679	0.00713	0.00752
432.898	27.2282	0.00475	0.00682	0.00701	0.00706	0.00765	0.00791	0.00826	0.00817	0.0077	0.00741	0.00735	0.00681	0.0068	0.007	0.00769	0.00762	0.00739	0.00784	0.00791	0.00727	0.00693	0.00683	0.00665	0.00669	0.00686	0.00678	0.00729	0.0079	0.00737	0.00719	0.00685	0.00654	0.00669	0.00714	0.00723	0.00675	0.00733	0.00673	0.00634	0.00633	0.0066	0.00673	0.00639	0.00632	0.00631	0.00655	0.00687	0.00704
435.237	28.1575	0.00453	0.00648	0.007	0.00712	0.00737	0.00781	0.00839	0.00814	0.00732	0.00713	0.00731	0.00671	0.00658	0.00694	0.00751	0.0074	0.00729	0.00786	0.00791	0.00734	0.00681	0.00659	0.00622	0.00657	0.00695	0.00697	0.00711	0.0078	0.00716	0.00706	0.00669	0.00654	0.00637	0.00688	0.00673	0.00655	0.00697	0.00656	0.00631	0.0063	0.00651	0.00659	0.00632	0.00621	0.00617	0.00649	0.00673	0.00703
437.577	29.2415	0.00451	0.00654	0.0072	0.00697	0.00732	0.00785	0.00814	0.00801	0.00746	0.00722	0.00718	0.00672	0.00666	0.00693	0.00767	0.0075	0.00735	0.00782	0.00768	0.00711	0.00685	0.00668	0.00616	0.00637	0.0067	0.00674	0.00722	0.00795	0.0074	0.00685	0.00665	0.00635	0.00643	0.00677	0.00674	0.00649	0.00696	0.00659	0.00616	0.00613	0.00643	0.00657	0.0062	0.00636	0.00623	0.00643	0.00671	0.00696
439.917	31.2469	0.00413	0.00598	0.00683	0.00686	0.00716	0.00756	0.00799	0.00781	0.00716	0.00698	0.00695	0.00653	0.00633	0.00648	0.00734	0.0072	0.00704	0.00746	0.00746	0.00683	0.00645	0.00637	0.00603	0.00641	0.00646	0.0067	0.0069	0.00753	0.00693	0.00667	0.00622	0.00609	0.00622	0.00671	0.00659	0.0062	0.00672	0.00653	0.006	0.00607	0.00605	0.00619	0.00582	0.00612	0.00598	0.00622	0.00659	0.00698
442.258	32.1589	0.00403	0.00603	0.00672	0.00673	0.00715	0.0075	0.00787	0.00781	0.00705	0.00676	0.00681	0.00648	0.00636	0.00655	0.00733	0.0072	0.00702	0.00752	0.00739	0.00685	0.00646	0.0063	0.00603	0.00615	0.00652	0.00664	0.00692	0.00749	0.00683	0.0067	0.0063	0.00609	0.00603	0.00685	0.00658	0.00616	0.00673	0.00631	0.00597	0.00586	0.00618	0.00616	0.00578	0.00604	0.006	0.00597	0.00635	0.00686
444.599	33.2629	0.00369	0.00578	0.00651	0.00648	0.00698	0.00743	0.00773	0.00754	0.007	0.00685	0.00675	0.00612	0.00603	0.0063	0.0071	0.00698	0.0068	0.00737	0.00723	0.00672	0.00631	0.0062	0.00593	0.00614	0.00635	0.0064	0.00667	0.0074	0.00675	0.0065	0.00614	0.00603	0.0061	0.00639	0.00619	0.00614	0.00662	0.00604	0.00584	0.00585	0.00595	0.0059	0.00562	0.00577	0.00576	0.00602	0.00644	0.00663
446.941	34.1695	0.00362	0.00548	0.00631	0.00641	0.00685	0.0073	0.00749	0.00732	0.00669	0.00657	0.00659	0.00599	0.00588	0.00613	0.00684	0.00678	0.00668	0.00718	0.00706	0.00656	0.00613	0.00603	0.00575	0.00593	0.00613	0.00626	0.00655	0.00711	0.00653	0.00617	0.00578	0.00573	0.00569	0.0065	0.00607	0.00592	0.00642	0.00605	0.00585	0.00548	0.00588	0.00592	0.00567	0.00567	0.00556	0.00574	0.00609	0.0064
449.283	35.2655	0.00336	0.00543	0.00629	0.00625	0.00675	0.0072	0.00761	0.00727	0.00664	0.00658	0.00658	0.00608	0.00593	0.00605	0.00669	0.00662	0.00655	0.00686	0.00672	0.0064	0.00608	0.00596	0.00575	0.00593	0.00606	0.00622	0.00658	0.00718	0.0066	0.00605	0.00581	0.00559	0.00576	0.00625	0.0062	0.00589	0.00627	0.00588	0.0056	0.0056	0.0057	0.00571	0.00539	0.00551	0.0056	0.00573	0.00615	0.00647
451.626	36.1656	0.00318	0.00515	0.00615	0.00619	0.00657	0.00689	0.00731	0.00705	0.00639	0.00622	0.00621	0.00582	0.00562	0.00579	0.00652	0.00649	0.0065	0.00685	0.00668	0.00617	0.00583	0.00568	0.00527	0.00541	0.00578	0.0059	0.00633	0.00704	0.00628	0.00581	0.00561	0.00549	0.0055	0.00602	0.00592	0.00568	0.0063	0.00568	0.00523	0.00511	0.00525	0.00544	0.00538	0.00522	0.00532	0.00561	0.006	0.00625
453.97	37.2749	0.00345	0.0053	0.00607	0.00609	0.00651	0.0069	0.00726	0.00699	0.00636	0.00607	0.0062	0.00577	0.00568	0.00568	0.00639	0.00651	0.00648	0.00681	0.00649	0.00611	0.00579	0.00563	0.00523	0.00558	0.00573	0.006	0.00632	0.00683	0.00638	0.00582	0.0056	0.0054	0.00555	0.0061	0.0059	0.0058	0.00621	0.00573	0.00529	0.00523	0.00533	0.00541	0.00513	0.00525	0.00525	0.00562	0.00599	0.00616
456.314	38.1802	0.00306	0.00494	0.00576	0.00579	0.00624	0.00673	0.00713	0.00684	0.00612	0.00596	0.00592	0.00539	0.00535	0.0055	0.00641	0.00625	0.00616	0.00649	0.00651	0.0059	0.00557	0.00536	0.00501	0.00542	0.00561	0.00566	0.00604	0.00663	0.0063	0.00568	0.00548	0.00514	0.00524	0.00581	0.00577	0.0056	0.00598	0.00557	0.00518	0.00516	0.00517	0.00535	0.00516	0.00515	0.0049	0.00527	0.00577	0.00581
458.658	39.2802	0.00298	0.00507	0.00588	0.00581	0.00622	0.00675	0.00703	0.00671	0.00615	0.00608	0.00597	0.00539	0.00546	0.00558	0.00637	0.0062	0.00611	0.00653	0.00638	0.00575	0.00554	0.00545	0.00518	0.00527	0.00572	0.00579	0.00609	0.00675	0.00613	0.00579	0.0052	0.00513	0.00515	0.00589	0.00592	0.00544	0.00597	0.0054	0.00511	0.00499	0.00524	0.00519	0.00501	0.00511	0.00516	0.00529	0.00575	0.00573
461.003	40.1922	0.00268	0.00488	0.00562	0.00551	0.00603	0.00652	0.00681	0.00649	0.00573	0.00566	0.00576	0.0052	0.00521	0.00532	0.00588	0.00589	0.00586	0.00611	0.00603	0.0057	0.00543	0.00528	0.00492	0.00515	0.00531	0.00539	0.00568	0.00616	0.00571	0.00546	0.00509	0.00502	0.00479	0.00555	0.00535	0.00502	0.00558	0.00526	0.00515	0.00476	0.00493	0.00493	0.00462	0.00484	0.00485	0.00498	0.00541	0.0057
463.349	41.2869	0.00261	0.00467	0.0056	0.00547	0.00613	0.00653	0.00677	0.00638	0.00561	0.00556	0.00554	0.00506	0.00509	0.00524	0.00608	0.00602	0.00582	0.00624	0.00608	0.00548	0.00505	0.00512	0.00491	0.00506	0.00509	0.00539	0.00567	0.00646	0.00591	0.00528	0.00501	0.00489	0.00491	0.00558	0.00545	0.00527	0.00563	0.00519	0.00471	0.00458	0.00474	0.00494	0.00455	0.00471	0.00476	0.00517	0.00546	0.00549
465.695	43.2909	0.00254	0.00434	0.00521	0.00523	0.00589	0.00614	0.00651	0.0062	0.00568	0.00547	0.00539	0.00485	0.00487	0.00509	0.0059	0.00568	0.0056	0.00591	0.00564	0.00524	0.00499	0.00492	0.00474	0.00482	0.00495	0.00528	0.00545	0.00612	0.00554	0.00521	0.00467	0.00474	0.00469	0.00524	0.00511	0.00509	0.00528	0.00507	0.00447	0.0045	0.00467	0.00476	0.0045	0.00441	0.00482	0.00473	0.00519	0.00535
468.041	44.1935	0.00244	0.00438	0.00521	0.00534	0.00592	0.0062	0.00655	0.00614	0.00549	0.00528	0.00522	0.00503	0.00496	0.00504	0.00588	0.00559	0.0055	0.00593	0.00574	0.00536	0.00508	0.00481	0.00463	0.00463	0.00517	0.00515	0.00545	0.00607	0.00547	0.0053	0.00481	0.00448	0.00464	0.00526	0.00523	0.00505	0.00543	0.00466	0.00447	0.00451	0.00463	0.0047	0.00441	0.00453	0.00469	0.00482	0.00506	0.00523
470.388	45.3069	0.00241	0.00426	0.00527	0.0051	0.00572	0.00615	0.00644	0.00593	0.00545	0.00519	0.0052	0.00473	0.00477	0.00481	0.00568	0.00557	0.00559	0.00591	0.00562	0.00525	0.00497	0.00477	0.00447	0.00466	0.0048	0.00501	0.00534	0.00598	0.0053	0.00501	0.00479	0.00447	0.00461	0.00522	0.00506	0.00475	0.00534	0.00485	0.00461	0.00443	0.0046	0.00452	0.00429	0.00446	0.00457	0.00474	0.00512	0.00526
472.736	46.2042	0.00197	0.00395	0.0048	0.00484	0.00551	0.00568	0.0059	0.00569	0.00515	0.00485	0.00503	0.00467	0.00456	0.00447	0.00522	0.00517	0.00511	0.00552	0.00528	0.00487	0.00484	0.00454	0.00405	0.00437	0.00458	0.00483	0.00515	0.00555	0.00531	0.00474	0.00441	0.00417	0.00434	0.00485	0.00491	0.00465	0.00514	0.00452	0.00424	0.00415	0.00421	0.00429	0.00404	0.00415	0.00416	0.00436	0.00497	0.00485
475.084	47.3082	0.0019	0.00398	0.00488	0.0048	0.00524	0.00564	0.00587	0.00566	0.00499	0.00466	0.00476	0.00447	0.00427	0.00443	0.00513	0.00498	0.00511	0.00557	0.00535	0.00485	0.00458	0.00454	0.00432	0.00441	0.00457	0.00473	0.0051	0.00565	0.00507	0.00465	0.00422	0.0041	0.0042	0.00479	0.00448	0.00479	0.00477	0.00442	0.00415	0.00393	0.00426	0.0043	0.00394	0.00402	0.00396	0.00438	0.00474	0.00482
477.433	48.1962	0.00204	0.00402	0.00507	0.00487	0.00532	0.00577	0.00602	0.00573	0.0051	0.00471	0.00477	0.00461	0.00462	0.00464	0.00534	0.00509	0.00507	0.00561	0.00528	0.00486	0.00452	0.00446	0.00402	0.0043	0.00468	0.00472	0.00507	0.00544	0.00505	0.00458	0.00449	0.00424	0.00429	0.00484	0.00485	0.00467	0.00506	0.00455	0.0042	0.00428	0.0043	0.00418	0.00395	0.00409	0.00395	0.0045	0.00495	0.00491
479.782	49.3229	0.002	0.00401	0.00476	0.00466	0.00534	0.00575	0.006	0.0057	0.00506	0.00475	0.00459	0.00423	0.00431	0.0046	0.00517	0.00508	0.00509	0.00554	0.0052	0.00487	0.00443	0.00447	0.00433	0.00437	0.00456	0.00449	0.00493	0.00524	0.00505	0.00461	0.00434	0.00417	0.00433	0.00474	0.00449	0.00454	0.00513	0.00463	0.00406	0.00401	0.00419	0.00416	0.00387	0.00402	0.00416	0.00434	0.0049	0.00512
482.132	50.2109	0.00196	0.00401	0.00462	0.00451	0.00499	0.0056	0.00583	0.00537	0.00487	0.00468	0.00465	0.00432	0.0046	0.00454	0.00496	0.00486	0.00509	0.00537	0.0052	0.00469	0.00437	0.00454	0.00428	0.00422	0.00444	0.00462	0.00475	0.00525	0.005	0.00469	0.0041	0.00398	0.00418	0.00442	0.00446	0.00454	0.00488	0.00453	0.00429	0.004	0.0041	0.00397	0.00401	0.00385	0.00405	0.00408	0.00449	0.00467
484.482	51.3135	0.00175	0.00385	0.00451	0.00465	0.00503	0.0053	0.00556	0.00532	0.00474	0.00456	0.00454	0.00409	0.00407	0.00413	0.00485	0.00475	0.0047	0.00505	0.00502	0.00451	0.00435	0.00418	0.00399	0.0039	0.00416	0.00441	0.00471	0.00517	0.00505	0.00439	0.00405	0.00382	0.00395	0.00466	0.00434	0.00432	0.00473	0.00428	0.00384	0.0039	0.0041	0.00385	0.00343	0.00391	0.00389	0.00405	0.00456	0.00474
486.833	52.2122	0.00178	0.00375	0.0044	0.00415	0.00464	0.0052	0.00556	0.0052	0.00458	0.0043	0.00437	0.00403	0.00424	0.00408	0.00475	0.00481	0.00465	0.0049	0.00477	0.0043	0.00403	0.00401	0.00398	0.00384	0.00399	0.00413	0.00456	0.00534	0.00468	0.00424	0.00404	0.00381	0.0038	0.00417	0.0042	0.00405	0.00454	0.00418	0.00372	0.00359	0.0037	0.00372	0.00361	0.00357	0.00363	0.00396	0.00453	0.00434
489.184	53.3362	0.00184	0.00362	0.0042	0.00404	0.0048	0.00502	0.00548	0.00486	0.00425	0.00415	0.0041	0.00367	0.00387	0.004	0.00464	0.00454	0.0045	0.00479	0.00455	0.00419	0.00399	0.00396	0.00337	0.00373	0.00403	0.00408	0.00443	0.00491	0.00477	0.00404	0.00375	0.00357	0.00363	0.00411	0.00418	0.00415	0.00437	0.00382	0.00347	0.00333	0.00355	0.00366	0.00318	0.00347	0.0034	0.00371	0.00412	0.00437
491.536	54.2215	0.00174	0.00371	0.00428	0.00407	0.00464	0.00493	0.00534	0.00497	0.00437	0.00408	0.00415	0.00392	0.00401	0.00375	0.00461	0.00451	0.00448	0.0048	0.00468	0.00429	0.00398	0.00387	0.00364	0.00369	0.00415	0.00424	0.00433	0.00493	0.00475	0.00413	0.00374	0.00359	0.0036	0.00407	0.00402	0.00394	0.00443	0.0039	0.00367	0.00364	0.00382	0.00365	0.00329	0.00338	0.00368	0.00394	0.00428	0.00448
493.888	55.3469	0.00167	0.00359	0.00425	0.00394	0.0045	0.00489	0.00538	0.00483	0.00415	0.00413	0.00413	0.00369	0.00382	0.00379	0.00459	0.00433	0.00444	0.0046	0.00456	0.00414	0.00393	0.00396	0.00336	0.00364	0.00391	0.00406	0.00457	0.0047	0.00455	0.00401	0.00367	0.00352	0.00363	0.00395	0.00385	0.00412	0.00427	0.00371	0.00372	0.00344	0.00356	0.00356	0.00328	0.00345	0.00352	0.00373	0.00415	0.00433
496.241	56.2362	0.00156	0.00348	0.00433	0.00395	0.00435	0.00466	0.00531	0.00481	0.00408	0.00388	0.00405	0.00351	0.00368	0.00351	0.00411	0.00425	0.00434	0.00477	0.00436	0.0038	0.00369	0.00363	0.00351	0.00337	0.00366	0.00362	0.00423	0.00458	0.00419	0.00362	0.00338	0.00338	0.0033	0.00396	0.00382	0.00373	0.00436	0.0038	0.00345	0.00317	0.00305	0.00338	0.00336	0.0032	0.00332	0.00344	0.00409	0.00401
498.594	57.3642	0.00173	0.00366	0.00405	0.00397	0.00454	0.00478	0.00508	0.0047	0.0041	0.00396	0.00399	0.00349	0.00368	0.00357	0.00429	0.00418	0.00432	0.00449	0.00417	0.00402	0.00384	0.00382	0.00338	0.00348	0.00364	0.00388	0.00415	0.00466	0.0042	0.0038	0.00353	0.00339	0.00326	0.00403	0.00361	0.00369	0.00419	0.0038	0.00334	0.00342	0.00344	0.0033	0.00326	0.00322	0.00347	0.00362	0.00381	0.00427
500.948	62.3655	0.00168	0.00334	0.00385	0.00337	0.00426	0.00464	0.00483	0.00438	0.00392	0.00353	0.00364	0.00336	0.00347	0.00329	0.00397	0.00388	0.00406	0.00434	0.00415	0.00369	0.00351	0.00352	0.00327	0.00341	0.00339	0.00355	0.0039	0.00455	0.00432	0.00361	0.00345	0.0032	0.00326	0.00367	0.00342	0.00353	0.00378	0.00356	0.00306	0.00307	0.00318	0.00322	0.00284	0.00303	0.00306	0.00333	0.00391	0.00379
503.302	67.3815	0.00139	0.00327	0.00379	0.00361	0.00432	0.00456	0.00478	0.00421	0.00378	0.00342	0.0035	0.00324	0.0034	0.00345	0.0041	0.00405	0.00391	0.00429	0.00405	0.00392	0.00356	0.00349	0.0032	0.00335	0.00352	0.00359	0.00371	0.00427	0.00392	0.00358	0.0031	0.00311	0.00314	0.00353	0.00354	0.00342	0.00401	0.00337	0.00302	0.003	0.00309	0.00311	0.00298	0.0031	0.00323	0.00344	0.00383	0.00372
505.657	72.3895	0.00147	0.00329	0.00383	0.00356	0.00429	0.00448	0.00481	0.00444	0.00405	0.00371	0.00375	0.00333	0.00327	0.00342	0.004	0.00413	0.00412	0.00452	0.00407	0.00386	0.00354	0.00333	0.00321	0.00325	0.00359	0.00371	0.00398	0.00451	0.00383	0.00369	0.00334	0.00292	0.00307	0.00353	0.00362	0.00364	0.00402	0.00343	0.00313	0.00311	0.00331	0.00311	0.00291	0.0031	0.00325	0.00335	0.00368	0.00374
508.013	77.3895	0.00152	0.00317	0.00368	0.00339	0.00405	0.00431	0.00452	0.00426	0.00376	0.00344	0.00334	0.00292	0.00321	0.0033	0.0039	0.00382	0.00368	0.00408	0.00399	0.00371	0.00314	0.00315	0.00308	0.0031	0.0031	0.0035	0.00371	0.00424	0.00398	0.00326	0.00299	0.00276	0.00293	0.00344	0.00343	0.00338	0.00388	0.00321	0.00301	0.00288	0.00304	0.00293	0.00286	0.00271	0.00313	0.00288	0.0036	0.00341
510.369	82.3975	0.00139	0.00308	0.00338	0.00332	0.00393	0.00409	0.00442	0.00402	0.0036	0.00336	0.00314	0.00323	0.00328	0.00315	0.00366	0.00353	0.0036	0.00387	0.00378	0.0034	0.00308	0.00316	0.00292	0.00298	0.00302	0.00321	0.0035	0.00408	0.00378	0.00341	0.00296	0.00275	0.00286	0.00312	0.00311	0.00313	0.0037	0.00313	0.00292	0.00272	0.00292	0.00303	0.00274	0.00284	0.00302	0.00306	0.00337	0.00362
512.725	87.3962	0.00144	0.00339	0.00376	0.00328	0.0038	0.00434	0.0045	0.00417	0.00353	0.00329	0.00348	0.0031	0.00321	0.00316	0.00373	0.00347	0.00361	0.00391	0.00384	0.00356	0.00318	0.00312	0.00274	0.00308	0.00317	0.00347	0.00347	0.00424	0.00392	0.00345	0.00313	0.0028	0.00291	0.0034	0.00331	0.00325	0.00366	0.00292	0.00269	0.0027	0.00316	0.00303	0.0027	0.00294	0.00306	0.00307	0.00335	0.00364
515.082	92.3909	0.00134	0.00298	0.00333	0.00324	0.00389	0.00418	0.00449	0.00406	0.00344	0.0032	0.00325	0.0031	0.00307	0.00316	0.00377	0.00337	0.00355	0.0039	0.00361	0.00342	0.00313	0.00304	0.00262	0.00307	0.00339	0.00333	0.00351	0.00411	0.00385	0.00339	0.00299	0.00286	0.0028	0.00334	0.00322	0.00322	0.00378	0.00294	0.00302	0.00286	0.00276	0.00292	0.00268	0.00279	0.00308	0.00285	0.00343	0.00342
517.44	97.4055	0.00117	0.00298	0.00324	0.00299	0.00357	0.00404	0.00429	0.00382	0.00332	0.00301	0.0031	0.00294	0.00286	0.00292	0.0035	0.00349	0.00338	0.00365	0.00357	0.00334	0.00304	0.00316	0.00261	0.00293	0.00298	0.00295	0.00349	0.00387	0.00356	0.00312	0.0028	0.00268	0.00255	0.00312	0.00305	0.00293	0.00353	0.00301	0.00274	0.00255	0.00284	0.00276	0.00235	0.00267	0.0027	0.00296	0.0034	0.00352
519.798	102.402	0.0012	0.00286	0.00321	0.00297	0.00363	0.00356	0.00409	0.00384	0.00336	0.00311	0.00301	0.00279	0.00286	0.00298	0.00357	0.00334	0.00335	0.00364	0.00346	0.00315	0.00296	0.0029	0.00273	0.00282	0.00279	0.00299	0.00324	0.00365	0.00351	0.00289	0.00289	0.00268	0.00261	0.00313	0.00306	0.00285	0.00331	0.00284	0.00258	0.00253	0.00276	0.003	0.00246	0.00265	0.00264	0.00277	0.0031	0.00339
522.156	107.406	0.000928	0.00248	0.00307	0.00258	0.00319	0.0037	0.00411	0.00354	0.00293	0.00285	0.00303	0.00273	0.00272	0.00252	0.00313	0.00274	0.00321	0.00347	0.00329	0.00279	0.00286	0.00278	0.00261	0.00265	0.00292	0.00301	0.00297	0.00337	0.00313	0.00283	0.00266	0.00254	0.00261	0.00283	0.003	0.00264	0.00298	0.00258	0.00219	0.00241	0.00251	0.00242	0.00207	0.00256	0.00238	0.00244	0.0029	0.00312
524.515	112.42	0.00121	0.00277	0.00319	0.00275	0.00345	0.00369	0.00411	0.00353	0.00322	0.00302	0.00301	0.00251	0.00289	0.00268	0.00341	0.00317	0.00333	0.00364	0.00309	0.00312	0.00276	0.00271	0.00258	0.00269	0.00283	0.00287	0.00318	0.00358	0.0032	0.00302	0.00255	0.00257	0.00233	0.00302	0.00304	0.00301	0.00305	0.00284	0.00254	0.00233	0.00266	0.00242	0.00211	0.00248	0.00272	0.00276	0.003	0.00331
526.875	117.422	0.00136	0.00296	0.00339	0.00275	0.00338	0.00377	0.00432	0.00377	0.00304	0.00288	0.00291	0.0027	0.00289	0.00305	0.00311	0.00322	0.00309	0.00336	0.0034	0.00328	0.0029	0.00285	0.00267	0.00275	0.00273	0.00294	0.00337	0.00342	0.00353	0.00299	0.00248	0.00247	0.00262	0.00297	0.00271	0.00275	0.00319	0.0028	0.00276	0.00256	0.00264	0.00268	0.00251	0.00238	0.00244	0.00279	0.00296	0.00318
529.235	122.432	0.00127	0.00285	0.00316	0.00269	0.00314	0.0035	0.0039	0.00346	0.00283	0.00282	0.00291	0.00258	0.00255	0.00269	0.00325	0.00322	0.00288	0.00315	0.00319	0.00298	0.00272	0.00274	0.00271	0.00273	0.00306	0.00266	0.00293	0.00345	0.00304	0.00281	0.00257	0.00234	0.00255	0.00282	0.00266	0.00248	0.00301	0.00263	0.0026	0.00218	0.00245	0.00247	0.00211	0.00233	0.00272	0.00244	0.00284	0.00313
531.596	127.435	0.00102	0.00269	0.00283	0.00272	0.00311	0.00338	0.00383	0.0035	0.0028	0.00265	0.00281	0.00253	0.00253	0.0026	0.00283	0.00292	0.003	0.00294	0.00292	0.00267	0.0025	0.00247	0.00235	0.00254	0.00273	0.00276	0.00281	0.0033	0.0031	0.00259	0.00244	0.00225	0.0022	0.00272	0.00279	0.00249	0.00306	0.00287	0.00245	0.00243	0.00253	0.00236	0.00216	0.00209	0.00248	0.00239	0.0029	0.00259
533.957	132.44	0.00118	0.00269	0.00287	0.00258	0.00309	0.00334	0.00366	0.00336	0.00279	0.00267	0.00267	0.00234	0.0025	0.00266	0.00297	0.00282	0.00285	0.00307	0.00297	0.00278	0.00244	0.00226	0.00226	0.00216	0.00259	0.00254	0.00301	0.0032	0.003	0.00264	0.00233	0.00208	0.00234	0.00239	0.00248	0.00249	0.00291	0.0025	0.00239	0.00218	0.00228	0.00237	0.00208	0.00203	0.00232	0.00237	0.00266	0.00268
536.318	137.435	0.00115	0.00264	0.00277	0.00249	0.00303	0.00336	0.0037	0.00332	0.00287	0.00259	0.00273	0.00247	0.00246	0.0026	0.00307	0.00274	0.0029	0.00311	0.00292	0.0029	0.00267	0.00257	0.00214	0.00252	0.00263	0.0026	0.00284	0.00327	0.00307	0.00266	0.00237	0.00214	0.00229	0.0026	0.00253	0.0025	0.00291	0.00253	0.00252	0.00237	0.00246	0.00219	0.00201	0.00218	0.00241	0.00261	0.00289	0.00303
538.681	142.439	0.00102	0.00257	0.00266	0.00236	0.00306	0.00319	0.00344	0.00302	0.00252	0.0024	0.0026	0.00216	0.00223	0.00248	0.00261	0.00272	0.00256	0.00306	0.00299	0.00277	0.00248	0.00226	0.00212	0.00206	0.00251	0.00258	0.00264	0.00314	0.00295	0.00268	0.00226	0.00209	0.00224	0.00251	0.00248	0.00245	0.00282	0.00273	0.00222	0.00227	0.00249	0.00208	0.00175	0.00217	0.00236	0.00239	0.00262	0.0028
541.043	147.448	0.00104	0.00265	0.00263	0.00225	0.00273	0.00284	0.00348	0.00305	0.00248	0.0024	0.00261	0.0021	0.00228	0.00227	0.0026	0.00275	0.00282	0.00312	0.00267	0.00251	0.00226	0.0024	0.00216	0.00226	0.00228	0.00217	0.00261	0.00299	0.00285	0.00274	0.00211	0.00183	0.00211	0.00238	0.00225	0.00226	0.00288	0.00249	0.00209	0.00195	0.00221	0.00217	0.00172	0.00207	0.00197	0.00224	0.00256	0.00263
543.407	152.451	0.00101	0.00281	0.00282	0.00236	0.00269	0.0032	0.00347	0.00309	0.00254	0.00245	0.00253	0.00219	0.00249	0.00251	0.00277	0.00271	0.00268	0.0029	0.00269	0.00269	0.00245	0.00224	0.00206	0.00222	0.00258	0.00229	0.00275	0.00305	0.003	0.00246	0.00212	0.00209	0.00222	0.00244	0.00247	0.00245	0.00296	0.00237	0.00209	0.00187	0.00205	0.00219	0.00202	0.00203	0.00228	0.00238	0.00268	0.00273
545.77	157.462	0.000694	0.00252	0.00248	0.00229	0.00263	0.00288	0.00325	0.00288	0.00225	0.00228	0.00235	0.002	0.00226	0.00207	0.00249	0.0025	0.00231	0.00265	0.00264	0.00259	0.00229	0.00222	0.00213	0.00215	0.00242	0.00223	0.00245	0.00319	0.00265	0.00228	0.00213	0.00192	0.00191	0.00245	0.00213	0.0023	0.00252	0.0021	0.00208	0.0021	0.00212	0.002	0.00159	0.00182	0.00196	0.00212	0.00247	0.00244
548.135	162.463	0.000917	0.0025	0.00275	0.002	0.00285	0.00298	0.0033	0.00314	0.00273	0.00236	0.00252	0.00221	0.0024	0.00235	0.0028	0.0027	0.00255	0.00294	0.00282	0.00258	0.00223	0.00241	0.00207	0.00234	0.00226	0.00241	0.0025	0.003	0.00288	0.0025	0.00241	0.0022	0.00214	0.0024	0.00218	0.00224	0.00276	0.00229	0.00233	0.00216	0.00222	0.00208	0.00179	0.00208	0.00235	0.00235	0.00265	0.00253
550.499	167.454	0.000958	0.00251	0.00251	0.00203	0.00272	0.00313	0.00323	0.00275	0.00225	0.00226	0.00241	0.00205	0.00195	0.00227	0.00278	0.00252	0.00257	0.00276	0.0026	0.00242	0.0024	0.00227	0.00207	0.00206	0.0024	0.00247	0.00238	0.00307	0.00273	0.00242	0.00211	0.002	0.0022	0.00234	0.00229	0.00234	0.00274	0.0023	0.00189	0.00191	0.00212	0.00207	0.00194	0.00206	0.00209	0.00209	0.00217	0.00284
552.865	172.476	0.000754	0.00245	0.00264	0.00206	0.00245	0.00284	0.00328	0.00282	0.00215	0.00213	0.0022	0.00202	0.00213	0.00236	0.00258	0.00232	0.00228	0.00261	0.00252	0.00233	0.00209	0.0022	0.00199	0.00205	0.00227	0.0023	0.00236	0.00278	0.00242	0.00229	0.0021	0.00181	0.00207	0.00225	0.00218	0.00218	0.00236	0.00182	0.00212	0.00204	0.00192	0.00188	0.00183	0.00168	0.00208	0.0021	0.00227	0.00242
555.231	177.486	0.000915	0.00263	0.00259	0.00215	0.00251	0.00285	0.00326	0.00263	0.00226	0.00211	0.00222	0.00216	0.00223	0.0021	0.00264	0.00235	0.00242	0.00267	0.00246	0.00249	0.0023	0.002	0.00163	0.00198	0.0023	0.00214	0.00237	0.00287	0.00239	0.00232	0.0021	0.0019	0.00202	0.00235	0.00227	0.00209	0.0027	0.0022	0.00218	0.00204	0.00203	0.00201	0.00171	0.00186	0.0022	0.0021	0.00242	0.00242
557.597	182.486	0.00073	0.00217	0.00214	0.00168	0.00227	0.00264	0.00301	0.00277	0.00219	0.002	0.00213	0.0018	0.00196	0.002	0.0023	0.00208	0.00216	0.00253	0.00251	0.00217	0.00202	0.00192	0.0019	0.00191	0.00208	0.00183	0.00213	0.00279	0.00243	0.00226	0.00195	0.00173	0.00171	0.00211	0.00197	0.00191	0.00235	0.00215	0.00193	0.00178	0.00201	0.00197	0.00146	0.00176	0.00184	0.0019	0.00239	0.00245
559.964	187.484	0.000862	0.0024	0.00225	0.00185	0.00251	0.00268	0.00312	0.00276	0.00222	0.00214	0.00229	0.00196	0.00201	0.00208	0.00245	0.0023	0.00237	0.00271	0.00227	0.00249	0.00213	0.00217	0.00202	0.00209	0.00221	0.00207	0.00235	0.00266	0.00241	0.00219	0.00203	0.0019	0.00203	0.00219	0.00218	0.00191	0.0027	0.00219	0.00205	0.00202	0.0021	0.00213	0.00154	0.00201	0.00191	0.00197	0.0024	0.00257
562.331	192.498	0.000866	0.00231	0.00236	0.00191	0.00223	0.00285	0.00309	0.00256	0.00203	0.00208	0.00227	0.00184	0.00205	0.00221	0.00236	0.00231	0.00221	0.00239	0.00239	0.00232	0.00207	0.00201	0.00184	0.00205	0.00206	0.0021	0.00228	0.00263	0.00255	0.00238	0.00206	0.00185	0.00189	0.0018	0.00203	0.00213	0.00248	0.00225	0.00173	0.00188	0.00209	0.00191	0.00146	0.00182	0.00186	0.00202	0.00224	0.00252
564.699	197.519	0.000902	0.00225	0.00216	0.00163	0.00234	0.00277	0.00287	0.00258	0.00211	0.00204	0.00211	0.00172	0.00204	0.00213	0.00209	0.00188	0.00218	0.00242	0.00225	0.00228	0.00207	0.00194	0.00177	0.00184	0.00205	0.00206	0.00214	0.00243	0.00231	0.00217	0.00178	0.00161	0.00167	0.002	0.00192	0.00186	0.0024	0.00194	0.00197	0.00182	0.00209	0.0019	0.00167	0.00164	0.00178	0.0019	0.00233	0.00229
567.068	202.532	0.000697	0.00229	0.00209	0.00153	0.00203	0.00257	0.00296	0.00263	0.00184	0.00194	0.00208	0.00159	0.00187	0.00188	0.00208	0.00185	0.00214	0.00221	0.00246	0.0023	0.00191	0.00189	0.00131	0.0019	0.00202	0.00179	0.00205	0.00237	0.00219	0.00226	0.00176	0.00164	0.00189	0.0019	0.0017	0.00176	0.00226	0.00193	0.00173	0.00166	0.00184	0.00183	0.00135	0.00166	0.00171	0.00174	0.00204	0.00203
569.437	207.518	0.000837	0.00216	0.00217	0.00175	0.00224	0.00249	0.00284	0.0026	0.00229	0.00199	0.00211	0.00192	0.00197	0.00202	0.00227	0.00205	0.00226	0.00245	0.00235	0.00234	0.00209	0.00191	0.00156	0.00188	0.00203	0.00213	0.00225	0.00252	0.00242	0.00231	0.002	0.00182	0.00178	0.00211	0.0021	0.0019	0.00245	0.00222	0.00196	0.00194	0.00202	0.00197	0.00159	0.00176	0.00188	0.002	0.00205	0.00248
571.806	212.536	0.000992	0.00232	0.00206	0.00154	0.00224	0.00248	0.00296	0.00245	0.00187	0.00189	0.00206	0.00163	0.00207	0.00204	0.00227	0.00194	0.00203	0.00239	0.00221	0.0023	0.00187	0.0018	0.00171	0.00189	0.00194	0.00195	0.00197	0.00242	0.00213	0.0021	0.00188	0.0018	0.00203	0.00176	0.00182	0.00183	0.00238	0.00195	0.0019	0.00172	0.00182	0.00192	0.00164	0.00157	0.00189	0.00165	0.00196	0.00216
574.176	217.543	0.001	0.00227	0.00219	0.00165	0.00232	0.00256	0.00297	0.00263	0.0021	0.00187	0.00207	0.00195	0.00218	0.00204	0.00227	0.00211	0.00215	0.00249	0.00227	0.00223	0.00199	0.0018	0.00181	0.00187	0.00202	0.00204	0.00203	0.00252	0.00226	0.00224	0.00207	0.00178	0.00187	0.00204	0.00202	0.00198	0.00239	0.00191	0.00174	0.00167	0.00215	0.00173	0.00165	0.00172	0.00172	0.00191	0.00203	0.00229
576.547	222.562	0.000736	0.00209	0.00216	0.00152	0.00214	0.00241	0.0029	0.00258	0.00196	0.00186	0.00201	0.00177	0.002	0.00186	0.002	0.00186	0.00199	0.00214	0.00214	0.00216	0.00197	0.00187	0.00189	0.00178	0.00188	0.00198	0.00187	0.00235	0.0022	0.00222	0.00186	0.00168	0.00184	0.00182	0.00172	0.00188	0.00211	0.00193	0.0017	0.00162	0.002	0.00178	0.00149	0.00167	0.00188	0.00192	0.00215	0.00212
578.918	227.554	0.000708	0.00229	0.002	0.00161	0.00212	0.00247	0.00289	0.00247	0.00191	0.00179	0.00202	0.00181	0.00187	0.00193	0.00207	0.00207	0.002	0.00239	0.0022	0.00207	0.00189	0.00152	0.00186	0.00187	0.00195	0.00201	0.00189	0.00249	0.00217	0.00217	0.00188	0.00194	0.00191	0.00177	0.00189	0.00182	0.00233	0.00197	0.00169	0.00167	0.00194	0.00187	0.00147	0.0016	0.00194	0.00178	0.00203	0.00208
581.289	232.566	0.000814	0.00232	0.00202	0.00147	0.00198	0.00249	0.00281	0.00238	0.00189	0.00181	0.00194	0.00149	0.00178	0.00182	0.00209	0.00214	0.00207	0.00216	0.00213	0.00217	0.00193	0.00171	0.00178	0.00185	0.00205	0.00185	0.00193	0.00224	0.00232	0.00218	0.0019	0.00193	0.00158	0.00173	0.00176	0.00177	0.00216	0.00206	0.00185	0.00166	0.00176	0.00159	0.00142	0.00153	0.00198	0.00174	0.00202	0.00226
583.662	237.575	0.000724	0.00217	0.00214	0.00145	0.00219	0.0024	0.00273	0.00251	0.00194	0.00185	0.00204	0.00157	0.00198	0.00205	0.00217	0.002	0.00201	0.00207	0.00202	0.00229	0.00179	0.00201	0.00169	0.00198	0.00198	0.00202	0.00218	0.00243	0.00223	0.002	0.00179	0.00163	0.00184	0.00181	0.00178	0.00186	0.00227	0.00192	0.00183	0.00182	0.00183	0.00167	0.00149	0.00169	0.00157	0.00175	0.00211	0.00234
586.034	242.587	0.000735	0.00209	0.00174	0.00132	0.00206	0.00239	0.00283	0.00245	0.0019	0.00174	0.00208	0.00171	0.00186	0.00188	0.00216	0.0019	0.00201	0.00221	0.00202	0.00221	0.00195	0.00164	0.00154	0.00183	0.00182	0.00181	0.00212	0.00239	0.00201	0.00208	0.0019	0.00173	0.00184	0.00186	0.00186	0.00174	0.00237	0.00193	0.0018	0.00179	0.0019	0.00175	0.00136	0.00163	0.00174	0.002	0.00219	0.00226
588.407	247.575	0.00058	0.00217	0.00179	0.00137	0.00194	0.00215	0.00263	0.00225	0.00188	0.00151	0.00185	0.00168	0.00177	0.00206	0.00209	0.00186	0.002	0.00223	0.00199	0.00202	0.00168	0.00164	0.00157	0.00155	0.00193	0.00155	0.00198	0.00224	0.00204	0.00208	0.00181	0.00173	0.00195	0.00176	0.00147	0.00152	0.00236	0.00186	0.00186	0.00179	0.00172	0.00168	0.00131	0.00153	0.00156	0.00159	0.0021	0.00205
590.781	252.574	0.000566	0.00193	0.00184	0.00115	0.00183	0.00214	0.00251	0.0023	0.00171	0.00149	0.00175	0.00148	0.00155	0.00187	0.002	0.00177	0.00165	0.00193	0.00187	0.00195	0.00171	0.00156	0.00149	0.0015	0.00168	0.0018	0.00193	0.00223	0.00199	0.00171	0.0016	0.00147	0.00156	0.00183	0.0016	0.00174	0.00207	0.00181	0.00163	0.00151	0.00148	0.00132	0.0011	0.0013	0.00151	0.00157	0.00198	0.00216
593.155	257.58	0.000592	0.00202	0.00175	0.00122	0.00179	0.00233	0.00268	0.00233	0.00162	0.00179	0.00203	0.00163	0.00157	0.00194	0.00202	0.00176	0.00166	0.0022	0.00187	0.00214	0.00174	0.00165	0.00144	0.00164	0.00166	0.00168	0.00198	0.0023	0.00205	0.00202	0.00188	0.00146	0.00146	0.00172	0.00163	0.00148	0.0022	0.00194	0.00178	0.00178	0.00177	0.00158	0.00126	0.00148	0.00174	0.00173	0.00201	0.00221
595.53	262.602	0.000392	0.0019	0.00155	0.00115	0.00166	0.0022	0.00262	0.00229	0.00155	0.00158	0.00157	0.00148	0.00172	0.00169	0.00189	0.00173	0.00162	0.00187	0.00179	0.00193	0.00166	0.00153	0.00141	0.00175	0.00182	0.00172	0.00175	0.0022	0.00194	0.002	0.00158	0.00147	0.00151	0.0016	0.00157	0.00143	0.00221	0.0018	0.0016	0.00158	0.0016	0.00135	0.00132	0.00149	0.00161	0.00145	0.00172	0.00201
597.905	267.595	0.000577	0.00194	0.0016	0.00109	0.00177	0.00204	0.00242	0.00208	0.0015	0.00143	0.00168	0.00154	0.00169	0.00154	0.00185	0.00157	0.00162	0.002	0.00193	0.00192	0.00164	0.00128	0.0013	0.00154	0.00184	0.00164	0.00183	0.00215	0.00187	0.00186	0.00154	0.00141	0.00136	0.0016	0.00134	0.00134	0.00196	0.00172	0.00164	0.00167	0.00159	0.00141	0.00135	0.00154	0.00161	0.00157	0.00203	0.002
600.281	272.608	0.000529	0.00188	0.00169	0.00107	0.00166	0.00204	0.00259	0.00217	0.00163	0.00159	0.00182	0.00144	0.00157	0.00158	0.00183	0.00165	0.0016	0.00186	0.00202	0.00198	0.00173	0.00139	0.00127	0.00163	0.00185	0.0017	0.00179	0.00212	0.00192	0.00196	0.00163	0.0015	0.00157	0.00172	0.00163	0.00147	0.00199	0.00186	0.0017	0.00157	0.00174	0.00151	0.00131	0.00171	0.00164	0.0017	0.00193	0.00209
602.657	277.623	0.000621	0.00198	0.00185	0.0014	0.00185	0.00225	0.00257	0.0022	0.00158	0.00163	0.00185	0.00155	0.00167	0.00193	0.00186	0.00173	0.00178	0.0021	0.00201	0.00213	0.00174	0.00157	0.00146	0.00172	0.00187	0.00176	0.00182	0.00225	0.00195	0.0019	0.00153	0.00149	0.00156	0.00174	0.00167	0.00137	0.00201	0.00185	0.00159	0.00164	0.00171	0.00152	0.00124	0.00142	0.00179	0.00163	0.00174	0.00211
605.034	282.62	0.000425	0.00189	0.00156	0.00106	0.0017	0.00221	0.00251	0.00227	0.00161	0.0015	0.00165	0.00172	0.0017	0.00187	0.00194	0.00162	0.00178	0.00198	0.00201	0.00186	0.00165	0.00149	0.00164	0.00169	0.00188	0.00171	0.00174	0.00224	0.00188	0.00199	0.00173	0.00148	0.00169	0.00161	0.00159	0.00144	0.00214	0.00188	0.00166	0.00163	0.00153	0.00167	0.00132	0.0014	0.00169	0.00171	0.002	0.00194
607.411	287.631	0.000558	0.00177	0.00137	0.00115	0.00139	0.00197	0.00239	0.00177	0.00151	0.00132	0.00171	0.00141	0.0016	0.00186	0.00163	0.00153	0.00159	0.00185	0.002	0.00174	0.00154	0.00135	0.00124	0.00158	0.00181	0.00152	0.00155	0.00182	0.00177	0.00198	0.00146	0.00151	0.00146	0.00135	0.00146	0.00126	0.00177	0.00193	0.00155	0.0014	0.0016	0.00152	0.00124	0.00146	0.00148	0.00165	0.00179	0.00195
609.789	292.651	0.000573	0.00186	0.00151	0.00101	0.00154	0.00207	0.00257	0.00207	0.00163	0.00158	0.00175	0.0014	0.00163	0.00168	0.00166	0.00153	0.00167	0.00187	0.00178	0.00212	0.00167	0.0015	0.00143	0.00154	0.00177	0.00174	0.00155	0.00195	0.00203	0.00196	0.00166	0.00145	0.00146	0.00146	0.00141	0.00137	0.00203	0.0018	0.00182	0.00158	0.00162	0.00155	0.0014	0.00153	0.00156	0.00148	0.00185	0.00198
612.167	297.656	0.000732	0.00207	0.00165	0.000817	0.00147	0.00193	0.00257	0.00222	0.00145	0.00159	0.0018	0.00142	0.00162	0.00175	0.00176	0.00157	0.00163	0.00187	0.00183	0.00219	0.0017	0.00164	0.00137	0.00169	0.00194	0.00149	0.00183	0.00216	0.00203	0.00191	0.00162	0.0016	0.00166	0.00172	0.00144	0.00126	0.00197	0.00201	0.00193	0.00157	0.00178	0.0016	0.00128	0.00145	0.00159	0.00156	0.002	0.00188
614.546	302.67	0.000533	0.00206	0.00162	0.000963	0.00149	0.00178	0.00241	0.00218	0.00143	0.0015	0.00168	0.00157	0.0016	0.00163	0.00161	0.00137	0.00164	0.00176	0.0019	0.00186	0.00182	0.00133	0.00141	0.00145	0.00163	0.00148	0.00164	0.002	0.00184	0.00171	0.00163	0.00149	0.00146	0.00161	0.00153	0.00118	0.00208	0.00168	0.00168	0.00172	0.00176	0.00138	0.00123	0.00155	0.00139	0.00155	0.00179	0.00193
616.926	307.68	0.000554	0.00189	0.00141	0.000748	0.00132	0.00172	0.0022	0.00192	0.00129	0.00142	0.00146	0.00153	0.00148	0.00166	0.0015	0.00154	0.00155	0.00168	0.00158	0.0017	0.00153	0.0012	0.00109	0.00135	0.00168	0.00128	0.00143	0.00206	0.00179	0.00167	0.00143	0.00137	0.00139	0.00134	0.00122	0.00117	0.00187	0.00171	0.00172	0.0015	0.00147	0.00142	0.00113	0.00115	0.0014	0.00138	0.00155	0.00168
619.306	312.699	0.000574	0.00188	0.00145	0.000697	0.00138	0.00183	0.00238	0.00185	0.00126	0.00137	0.00157	0.00133	0.00142	0.00163	0.00169	0.00139	0.0013	0.00158	0.00179	0.00194	0.00172	0.00108	0.00107	0.00153	0.00181	0.00161	0.00155	0.00202	0.00171	0.00183	0.00164	0.00153	0.00153	0.00153	0.00132	0.00124	0.00194	0.00149	0.00174	0.00146	0.00163	0.00159	0.00113	0.00131	0.00147	0.00114	0.0015	0.00222
621.686	317.699	0.000688	0.00174	0.00148	0.000561	0.00127	0.00166	0.00212	0.00185	0.00115	0.00136	0.00146	0.0012	0.00159	0.00139	0.00165	0.00127	0.00121	0.00154	0.00168	0.00179	0.00149	0.00112	0.00104	0.00142	0.0017	0.00144	0.00156	0.00174	0.0019	0.00186	0.00131	0.00119	0.00142	0.00157	0.00125	0.000946	0.00163	0.0016	0.00147	0.00155	0.00142	0.00144	0.0011	0.00131	0.00145	0.00136	0.00178	0.002
624.067	322.724	0.000542	0.00172	0.00136	0.000339	0.00132	0.0017	0.00207	0.00187	0.000972	0.00134	0.00137	0.00138	0.00141	0.0015	0.00161	0.00128	0.00126	0.00171	0.00172	0.0019	0.0015	0.00111	0.0011	0.00119	0.00156	0.00135	0.00163	0.00187	0.00151	0.00162	0.00133	0.00112	0.00141	0.00129	0.00105	0.00097	0.0016	0.00171	0.00135	0.00132	0.00145	0.00141	0.00126	0.00125	0.00131	0.00137	0.00152	0.0019
626.449	327.726	0.000422	0.00178	0.00138	0.000491	0.00103	0.00172	0.00206	0.00174	0.00146	0.00115	0.00156	0.00116	0.00135	0.00184	0.00162	0.0014	0.00148	0.00172	0.00167	0.0019	0.00152	0.00115	0.00115	0.00141	0.00184	0.00131	0.00152	0.00176	0.00164	0.00188	0.00146	0.00132	0.00158	0.00145	0.00118	0.00107	0.00168	0.00166	0.00161	0.00148	0.00146	0.00152	0.00115	0.00127	0.00154	0.00143	0.00156	0.002
628.831	332.727	0.000487	0.00181	0.0011	0.000548	0.00105	0.00184	0.00224	0.00174	0.00111	0.00112	0.00141	0.00103	0.00128	0.0017	0.00155	0.00123	0.00144	0.00161	0.00157	0.00185	0.00135	0.00117	0.00109	0.00145	0.00171	0.00139	0.00137	0.00183	0.00158	0.0018	0.00127	0.00116	0.00126	0.00136	0.00131	0.000811	0.00162	0.00157	0.00135	0.00155	0.00141	0.00127	0.00112	0.00144	0.00125	0.00123	0.00153	0.00173
631.213	337.738	0.00039	0.00166	0.00138	0.000462	0.00105	0.00166	0.00203	0.0016	0.00082	0.00113	0.0014	0.00118	0.00112	0.0016	0.00138	0.00115	0.00129	0.00176	0.00178	0.00172	0.00152	0.00112	0.00106	0.00144	0.00143	0.00119	0.00116	0.00155	0.00154	0.00185	0.00152	0.00132	0.00128	0.00126	0.00112	0.000958	0.00156	0.00154	0.00155	0.00152	0.00164	0.00141	0.00107	0.00124	0.00142	0.00148	0.00137	0.00205
633.596	342.754	0.00064	0.00192	0.00123	0.000726	0.00118	0.00157	0.00225	0.00181	0.000956	0.00136	0.0014	0.0014	0.00148	0.00142	0.00153	0.00147	0.00138	0.0016	0.00166	0.00181	0.00181	0.00142	0.00108	0.00168	0.00175	0.00139	0.00141	0.00174	0.00145	0.00178	0.00166	0.00138	0.00139	0.0014	0.00113	0.00131	0.00186	0.00175	0.00142	0.00151	0.00164	0.00136	0.00111	0.00135	0.00156	0.00113	0.00171	0.0018
635.98	347.771	0.000622	0.00168	0.00128	0.000546	0.000917	0.00147	0.00193	0.00153	0.00125	0.00129	0.0015	0.00112	0.00136	0.00131	0.00179	0.00118	0.00136	0.00155	0.00156	0.00181	0.00151	0.00135	0.000956	0.00156	0.00158	0.00132	0.00126	0.00178	0.0018	0.00175	0.00148	0.00129	0.00132	0.00136	0.0011	0.000799	0.00192	0.00177	0.00137	0.00137	0.00162	0.00163	0.000916	0.00123	0.00152	0.00128	0.00145	0.00172
638.364	352.766	0.000597	0.0017	0.00112	0.00036	0.0013	0.00173	0.00173	0.0016	0.00117	0.00136	0.00146	0.000938	0.00137	0.00179	0.00172	0.00132	0.00119	0.00139	0.00182	0.00209	0.00128	0.00125	0.00116	0.00176	0.0019	0.00153	0.0014	0.00176	0.00136	0.00176	0.00135	0.00135	0.00151	0.0015	0.00108	0.00114	0.00178	0.00161	0.00133	0.00115	0.00196	0.00156	0.00118	0.00128	0.00158	0.00144	0.0014	0.00178
640.748	357.791	0.000748	0.00178	0.00133	0.000325	0.000909	0.00152	0.00231	0.0016	0.0015	0.00115	0.00164	0.00158	0.00157	0.00147	0.00149	0.0013	0.00141	0.00164	0.00157	0.00205	0.00136	0.00113	0.0012	0.00157	0.00171	0.0013	0.00147	0.00191	0.0016	0.00195	0.00153	0.00144	0.00153	0.00169	0.00145	0.00142	0.00176	0.00172	0.00144	0.00157	0.00188	0.00157	0.00117	0.00141	0.00171	0.00128	0.00183	0.00199
643.134	362.787	0.000993	0.00148	0.000963	0.000483	0.0012	0.00176	0.002	0.0018	0.00113	0.00135	0.00118	0.00115	0.00166	0.00155	0.00163	0.0012	0.00141	0.0016	0.00178	0.00208	0.00175	0.00138	0.000955	0.00159	0.00162	0.000864	0.00154	0.00188	0.00147	0.00178	0.00137	0.00133	0.00123	0.00142	0.00094	0.00137	0.00142	0.00164	0.00138	0.00152	0.00168	0.00145	0.00119	0.00117	0.00162	0.00127	0.00156	0.00172
645.519	367.796	0.000686	0.00196	0.00145	0.000512	0.00124	0.00173	0.00199	0.00169	0.0012	0.00115	0.00141	0.00103	0.00144	0.00164	0.00145	0.001	0.00164	0.00156	0.00181	0.00206	0.00127	0.00124	0.00109	0.00118	0.00157	0.0011	0.00135	0.00157	0.00193	0.00155	0.000896	0.00115	0.00128	0.00121	0.00118	0.00135	0.00193	0.00153	0.00123	0.00123	0.00165	0.00111	0.00104	0.00146	0.00155	0.00132	0.00168	0.00155
647.905	372.812	0.000659	0.00173	0.0015	0.000659	0.00116	0.00151	0.00215	0.00134	0.00136	0.00103	0.00138	0.000968	0.000976	0.00141	0.00171	0.00102	0.00133	0.00155	0.00166	0.00199	0.00127	0.00111	0.0011	0.00115	0.00189	0.00125	0.0012	0.00148	0.00176	0.00155	0.00132	0.000723	0.00134	0.00104	0.00094	0.000994	0.00182	0.00186	0.00143	0.00103	0.00179	0.00134	0.00105	0.00147	0.00164	0.0014	0.00139	0.00163
650.292	377.834	0.000791	0.00175	0.000863	0.000376	0.00104	0.00142	0.00181	0.0016	0.00156	0.00119	0.00139	0.00157	0.0013	0.00128	0.00135	0.00128	0.00107	0.00123	0.00124	0.00196	0.00129	0.00107	0.00117	0.00116	0.00161	0.00113	0.00132	0.00178	0.00189	0.0017	0.00133	0.0012	0.00142	0.00175	0.0009	0.00102	0.00155	0.0015	0.00119	0.00119	0.00146	0.00149	0.00132	0.00119	0.00148	0.00123	0.00143	0.00208
652.679	382.814	0.000568	0.00192	0.00138	0.000727	0.00112	0.0016	0.0021	0.00175	0.00103	0.00156	0.00171	0.00146	0.00145	0.00117	0.00166	0.0013	0.00134	0.00153	0.00146	0.00199	0.0016	0.00164	0.0012	0.00134	0.00153	0.00137	0.00134	0.00184	0.00201	0.00178	0.00149	0.00119	0.00156	0.0016	0.00121	0.00106	0.00162	0.002	0.00147	0.00125	0.00189	0.00169	0.00107	0.00152	0.00161	0.00128	0.00153	0.00202
655.067	387.819	0.000652	0.00202	0.00106	9.3e-05	0.00103	0.00155	0.00216	0.00172	0.00118	0.00137	0.00149	0.00122	0.00108	0.00137	0.00181	0.000957	0.00159	0.00186	0.00178	0.00173	0.00136	0.000986	0.00121	0.00197	0.00187	0.00127	0.00139	0.00186	0.00167	0.00201	0.00139	0.00106	0.00147	0.00132	0.00121	0.00116	0.00188	0.0019	0.0014	0.00114	0.00194	0.00143	0.00133	0.00113	0.00152	0.00138	0.00182	0.00228
657.455	392.832	0.000764	0.00136	0.000875	0.000211	5.3e-05	0.00136	0.00163	0.00121	0.000539	0.000664	0.0011	0.00147	0.000894	0.000998	0.00148	0.000993	0.000943	0.00131	0.00156	0.00135	0.000962	0.000771	0.000442	0.000965	0.00097	0.00098	0.00121	0.00151	0.00116	0.00162	0.00132	0.000749	0.00137	0.00127	0.000837	0.00101	0.00161	0.00158	0.00115	0.000921	0.00178	0.00134	0.00084	0.000834	0.00095	0.000847	0.0016	0.00193
659.844	397.839	0.00119	0.00207	0.00109	0.000615	0.000996	0.00151	0.0021	0.00197	0.000985	0.00129	0.00127	0.00139	0.00151	0.00128	0.00148	0.00115	0.00199	0.00165	0.00205	0.00193	0.00157	0.0011	0.00134	0.00161	0.00136	0.00147	0.00148	0.00191	0.00178	0.00166	0.00159	0.00132	0.00138	0.00158	0.00083	0.000848	0.00132	0.00223	0.00142	0.00182	0.00164	0.00168	0.00122	0.00134	0.00154	0.00173	0.0019	0.00213
662.233	402.831	0.000678	0.00189	0.000887	0.000472	0.000669	0.00134	0.00177	0.00161	0.000967	0.00113	0.00124	0.00102	0.00128	0.00184	0.00175	0.00069	0.0015	0.00122	0.000939	0.00202	0.00146	0.000763	0.000804	0.00119	0.00158	0.00123	0.00092	0.0013	0.00172	0.00134	0.00116	0.00126	0.000768	0.00117	0.00118	0.000456	0.00156	0.00141	0.00111	0.00116	0.00139	0.00115	0.00095	0.000851	0.00115	0.00112	0.00146	0.00167
664.623	407.862	0.000594	0.000591	0.000588	0.000127	0.000901	0.00156	0.00164	0.00088	0.000959	0.00112	0.0012	0.00169	0.00111	0.00124	0.00122	0.000986	0.00104	0.00156	0.00127	0.00118	0.00092	0.000845	0.00127	0.00145	0.00172	0.000881	0.00133	0.00157	0.00167	0.00174	0.00134	0.00134	0.00126	0.00111	0.000744	0.00041	0.002	0.00127	0.00058	0.00146	0.00153	0.00126	0.00115	0.000776	0.00143	0.00118	0.00171	0.00186
667.014	412.838	0.00105	0.00207	0.000708	0.00072	0.000824	0.00141	0.00173	0.00158	0.00144	0.00128	0.00129	0.00144	0.00178	0.00163	0.00183	0.00107	0.0012	0.0018	0.00147	0.00224	0.00155	0.0015	0.00102	0.00169	0.00193	0.00102	0.00136	0.00205	0.00142	0.00233	0.00142	0.00145	0.00143	0.0018	0.00108	0.00134	0.00173	0.0015	0.00181	0.00196	0.00187	0.00203	0.00123	0.00119	0.0016	0.00161	0.0019	0.00175
669.404	417.843	0.00115	0.00204	0.000902	0.000315	0.00123	0.00216	0.0022	0.00133	0.00123	0.00114	0.00141	0.00136	0.00141	0.00185	0.00174	0.00094	0.0018	0.00192	0.0022	0.00243	0.00138	0.00134	0.00146	0.0015	0.00204	0.00139	0.00126	0.00137	0.00196	0.00234	0.00201	0.00133	0.00145	0.00124	0.000789	0.0013	0.00195	0.00156	0.0012	0.0017	0.00184	0.00176	0.00123	0.00136	0.00167	0.00157	0.0014	0.00189
671.796	422.863	0.00125	0.00172	0.00121	8.6e-05	0.00124	0.0014	0.00183	0.00154	0.00145	0.000885	0.00163	0.000892	0.00145	0.00162	0.00156	0.00111	0.00145	0.00106	0.00172	0.00224	0.00153	0.000672	0.00161	0.000882	0.00212	0.00174	0.00132	0.00174	0.00161	0.00162	0.00172	0.00114	0.00152	0.00134	0.000888	0.00102	0.00164	0.00107	0.00132	0.000928	0.00186	0.00153	0.00101	0.00168	0.0022	0.00148	0.00152	0.00175
674.188	427.868	0.000659	0.00229	0.00135	-4.7e-05	0.00126	0.00144	0.00186	0.0015	0.00197	0.00108	0.00179	0.00124	0.000971	0.000625	0.00161	0.00122	0.00139	0.00129	0.00163	0.00208	0.00105	0.00156	0.00149	0.00135	0.00172	0.00125	0.00141	0.00186	0.00164	0.00162	0.00164	0.00111	0.00154	0.00186	0.000874	0.00169	0.00198	0.00127	0.0011	0.000653	0.00186	0.00219	0.000964	0.0016	0.00145	0.00093	0.00159	0.00131
676.58	432.89	-4.9e-05	0.00229	0.00174	3.9e-05	0.000792	0.00166	0.00185	0.00104	0.00113	0.00118	0.000872	0.000975	0.00108	0.00145	0.0018	0.00087	0.00072	0.0015	0.00103	0.00209	0.00125	0.00111	0.0011	0.000925	0.00167	0.00108	0.00122	0.00109	0.00142	0.0021	0.00101	0.000754	0.00167	0.00161	0.000586	0.00131	0.00159	0.00123	0.00147	0.00104	0.00138	0.00182	0.00148	0.00122	0.00152	0.00105	0.000943	0.00173
678.973	437.887	0.00115	0.002	0.00123	0.000206	0.000953	0.000999	0.00164	0.002	0.00107	0.00139	0.000951	0.00147	0.00127	0.00119	0.00167	0.000478	0.00146	0.00106	0.00157	0.0024	0.00187	0.00181	0.000987	0.00146	0.00221	0.00145	0.00123	0.00136	0.00151	0.00174	0.000985	0.000678	0.00188	0.00127	0.00149	0.00109	0.000657	0.00147	0.00126	0.00132	0.0018	0.0017	0.00169	0.00156	0.00148	0.00115	0.00145	0.00104
681.367	442.915	0.00195	0.0024	0.00208	0.000344	0.00174	0.00156	0.00234	0.0016	0.00157	0.000886	0.00131	0.00173	0.00147	0.002	0.00191	0.00125	0.000897	0.00134	0.00173	0.0023	0.00193	0.00113	0.00173	0.00202	0.00209	0.00138	0.00134	0.00233	0.00207	0.00217	0.00176	0.00142	0.00141	0.00196	0.00137	0.00127	0.00234	0.00146	0.00159	0.0016	0.0023	0.00213	0.00101	0.00173	0.00186	0.00124	0.00187	0.0022
683.761	447.914	0.00161	0.00284	0.00232	-0.000102	0.0014	0.00146	0.00239	0.00187	0.00198	0.00172	0.00151	0.00181	0.000861	0.00148	0.00225	0.00157	0.00154	0.00125	0.00208	0.00294	0.002	0.00199	0.00125	0.00164	0.00189	0.00183	0.00156	0.0017	0.00234	0.00207	0.0011	0.00142	0.00177	0.00163	0.00174	0.000797	0.00199	0.00168	0.00248	0.00104	0.00143	0.00163	0.00185	0.00164	0.00167	0.00195	0.00153	0.00195
686.155	452.922	0.0016	0.00229	0.00162	0.000139	0.000767	0.00185	0.00146	0.00146	0.000965	0.000821	0.00131	0.0012	0.00204	0.00218	0.0015	0.00141	0.00154	0.00159	0.00141	0.00219	0.00251	0.00155	0.00103	0.00148	0.00179	0.00119	0.00109	0.00163	0.00186	0.00173	0.00157	0.00138	0.00115	0.00129	0.00111	0.000395	0.00179	0.00113	0.00175	0.00109	0.00205	0.00196	0.00142	0.000595	0.00175	0.00169	0.00134	0.00169
688.55	457.938	0.00208	0.00233	0.00115	-0.000341	0.00149	0.00073	0.00201	0.0019	0.00113	0.0011	0.00117	0.000812	0.00088	0.000678	0.00124	0.000926	0.00147	0.00135	0.00231	0.00156	0.00145	0.000904	0.000368	0.00197	0.00157	0.00174	0.00107	0.00141	0.00234	0.000952	0.000603	0.000558	0.00109	0.000968	0.000633	0.000127	0.00158	0.00112	0.00158	0.000749	0.00198	0.00153	0.00172	0.000973	0.00105	0.00114	0.00151	0.00162
690.946	462.924	0.000987	0.0014	7.3e-05	-0.000518	0.000514	0.000739	0.00119	0.00159	0.000133	0.00111	0.000803	0.00146	0.00101	0.000721	0.00116	0.000938	0.000672	0.00108	0.00178	0.00138	0.000922	0.00082	0.000364	0.00108	0.00134	0.000868	0.000455	0.00117	0.00145	0.00168	0.00065	0.00118	0.000846	0.00118	0.000166	0.000141	0.00028	0.000419	0.000804	0.000746	0.000927	0.00111	0.00106	0.000694	0.00135	0.00112	0.000552	0.00106
693.342	467.922	0.00105	0.00174	0.00158	-4.2e-05	0.00134	0.00115	0.00252	0.00162	0.000684	0.00132	0.00127	0.00149	0.000925	0.00175	0.00121	0.00122	0.00069	0.00129	0.00109	0.0015	0.000635	0.00108	0.000806	0.00179	0.00225	0.000973	0.000125	0.0016	0.00182	0.000716	0.00159	0.0013	0.00129	0.00169	0.00111	0.000552	0.000809	0.00108	0.00137	0.000675	0.00242	0.00245	0.000995	0.00108	0.000957	0.00073	0.000785	0.000861
695.738	472.943	0.000804	0.00154	0.00138	3.3e-05	0.000932	0.000862	0.000959	0.00105	0.001	0.000717	0.000436	0.00115	0.00166	0.00109	0.00196	0.000848	0.00115	0.000688	0.00147	0.00188	0.00034	0.000637	-0.000709	0.000905	0.00154	0.00093	0.000301	0.000943	0.00206	0.00173	0.000409	0.000331	0.00119	0.00172	0.000564	0.000902	0.00145	0.00154	0.00242	0.00181	0.00151	0.00126	0.00127	7e-05	0.00169	0.00117	0.00115	0.000485
698.136	482.876	0.00152	0.00287	0.00188	0.00185	0.00171	0.0015	0.0024	0.00176	0.00137	0.00138	0.0015	0.00257	0.00185	0.000967	0.000776	0.00128	0.00168	0.00251	0.00223	0.00265	0.00182	0.00114	0.00142	0.00134	0.00193	0.00238	0.00157	0.00201	0.00258	0.0028	0.0019	0.00242	0.00182	0.00125	0.00105	0.00141	0.00152	0.00163	0.00239	0.00126	0.00249	0.00168	0.00196	0.00134	0.00242	0.00212	0.00227	0.00187
700.533	492.862	0.00222	0.00256	0.00276	-0.000271	0.00202	0.00134	0.00301	0.00248	0.00243	0.0022	0.00243	0.00287	0.00178	0.00162	0.00165	0.00119	0.00152	0.00197	0.00258	0.00338	0.00226	0.002	0.0021	0.00145	0.00134	0.00123	0.00147	0.00192	0.00195	0.00241	0.00202	0.00164	0.00163	0.00191	0.00123	0.00127	0.00165	0.00154	0.00144	0.000881	0.00146	0.00224	0.00117	0.00197	0.00156	0.00159	0.00224	0.00166
--	502.859	--	--	--	--	--	--	--	--	--	--	--	--	--	--	--	--	--	--	--	--	--	--	--	--	--	--	--	--	--	--	--	--	--	--	--	--	--	--	--	--	--	--	--	--	--	--	--	--
--	512.862	--	--	--	--	--	--	--	--	--	--	--	--	--	--	--	--	--	--	--	--	--	--	--	--	--	--	--	--	--	--	--	--	--	--	--	--	--	--	--	--	--	--	--	--	--	--	--	--
--	522.86	--	--	--	--	--	--	--	--	--	--	--	--	--	--	--	--	--	--	--	--	--	--	--	--	--	--	--	--	--	--	--	--	--	--	--	--	--	--	--	--	--	--	--	--	--	--	--	--
--	532.864	--	--	--	--	--	--	--	--	--	--	--	--	--	--	--	--	--	--	--	--	--	--	--	--	--	--	--	--	--	--	--	--	--	--	--	--	--	--	--	--	--	--	--	--	--	--	--	--
--	542.838	--	--	--	--	--	--	--	--	--	--	--	--	--	--	--	--	--	--	--	--	--	--	--	--	--	--	--	--	--	--	--	--	--	--	--	--	--	--	--	--	--	--	--	--	--	--	--	--
--	552.85	--	--	--	--	--	--	--	--	--	--	--	--	--	--	--	--	--	--	--	--	--	--	--	--	--	--	--	--	--	--	--	--	--	--	--	--	--	--	--	--	--	--	--	--	--	--	--	--
--	562.843	--	--	--	--	--	--	--	--	--	--	--	--	--	--	--	--	--	--	--	--	--	--	--	--	--	--	--	--	--	--	--	--	--	--	--	--	--	--	--	--	--	--	--	--	--	--	--	--
--	572.852	--	--	--	--	--	--	--	--	--	--	--	--	--	--	--	--	--	--	--	--	--	--	--	--	--	--	--	--	--	--	--	--	--	--	--	--	--	--	--	--	--	--	--	--	--	--	--	--
--	582.876	--	--	--	--	--	--	--	--	--	--	--	--	--	--	--	--	--	--	--	--	--	--	--	--	--	--	--	--	--	--	--	--	--	--	--	--	--	--	--	--	--	--	--	--	--	--	--	--
--	592.875	--	--	--	--	--	--	--	--	--	--	--	--	--	--	--	--	--	--	--	--	--	--	--	--	--	--	--	--	--	--	--	--	--	--	--	--	--	--	--	--	--	--	--	--	--	--	--	--
--	602.883	--	--	--	--	--	--	--	--	--	--	--	--	--	--	--	--	--	--	--	--	--	--	--	--	--	--	--	--	--	--	--	--	--	--	--	--	--	--	--	--	--	--	--	--	--	--	--	--
--	612.886	--	--	--	--	--	--	--	--	--	--	--	--	--	--	--	--	--	--	--	--	--	--	--	--	--	--	--	--	--	--	--	--	--	--	--	--	--	--	--	--	--	--	--	--	--	--	--	--
--	622.903	--	--	--	--	--	--	--	--	--	--	--	--	--	--	--	--	--	--	--	--	--	--	--	--	--	--	--	--	--	--	--	--	--	--	--	--	--	--	--	--	--	--	--	--	--	--	--	--
--	632.922	--	--	--	--	--	--	--	--	--	--	--	--	--	--	--	--	--	--	--	--	--	--	--	--	--	--	--	--	--	--	--	--	--	--	--	--	--	--	--	--	--	--	--	--	--	--	--	--
--	652.935	--	--	--	--	--	--	--	--	--	--	--	--	--	--	--	--	--	--	--	--	--	--	--	--	--	--	--	--	--	--	--	--	--	--	--	--	--	--	--	--	--	--	--	--	--	--	--	--
--	662.95	--	--	--	--	--	--	--	--	--	--	--	--	--	--	--	--	--	--	--	--	--	--	--	--	--	--	--	--	--	--	--	--	--	--	--	--	--	--	--	--	--	--	--	--	--	--	--	--
--	672.936	--	--	--	--	--	--	--	--	--	--	--	--	--	--	--	--	--	--	--	--	--	--	--	--	--	--	--	--	--	--	--	--	--	--	--	--	--	--	--	--	--	--	--	--	--	--	--	--
--	692.887	--	--	--	--	--	--	--	--	--	--	--	--	--	--	--	--	--	--	--	--	--	--	--	--	--	--	--	--	--	--	--	--	--	--	--	--	--	--	--	--	--	--	--	--	--	--	--	--
--	712.912	--	--	--	--	--	--	--	--	--	--	--	--	--	--	--	--	--	--	--	--	--	--	--	--	--	--	--	--	--	--	--	--	--	--	--	--	--	--	--	--	--	--	--	--	--	--	--	--
--	732.94	--	--	--	--	--	--	--	--	--	--	--	--	--	--	--	--	--	--	--	--	--	--	--	--	--	--	--	--	--	--	--	--	--	--	--	--	--	--	--	--	--	--	--	--	--	--	--	--
--	752.96	--	--	--	--	--	--	--	--	--	--	--	--	--	--	--	--	--	--	--	--	--	--	--	--	--	--	--	--	--	--	--	--	--	--	--	--	--	--	--	--	--	--	--	--	--	--	--	--
--	772.95	--	--	--	--	--	--	--	--	--	--	--	--	--	--	--	--	--	--	--	--	--	--	--	--	--	--	--	--	--	--	--	--	--	--	--	--	--	--	--	--	--	--	--	--	--	--	--	--
--	792.938	--	--	--	--	--	--	--	--	--	--	--	--	--	--	--	--	--	--	--	--	--	--	--	--	--	--	--	--	--	--	--	--	--	--	--	--	--	--	--	--	--	--	--	--	--	--	--	--
--	852.944	--	--	--	--	--	--	--	--	--	--	--	--	--	--	--	--	--	--	--	--	--	--	--	--	--	--	--	--	--	--	--	--	--	--	--	--	--	--	--	--	--	--	--	--	--	--	--	--
--	872.955	--	--	--	--	--	--	--	--	--	--	--	--	--	--	--	--	--	--	--	--	--	--	--	--	--	--	--	--	--	--	--	--	--	--	--	--	--	--	--	--	--	--	--	--	--	--	--	--
--	892.95	--	--	--	--	--	--	--	--	--	--	--	--	--	--	--	--	--	--	--	--	--	--	--	--	--	--	--	--	--	--	--	--	--	--	--	--	--	--	--	--	--	--	--	--	--	--	--	--
--	912.955	--	--	--	--	--	--	--	--	--	--	--	--	--	--	--	--	--	--	--	--	--	--	--	--	--	--	--	--	--	--	--	--	--	--	--	--	--	--	--	--	--	--	--	--	--	--	--	--
--	932.95	--	--	--	--	--	--	--	--	--	--	--	--	--	--	--	--	--	--	--	--	--	--	--	--	--	--	--	--	--	--	--	--	--	--	--	--	--	--	--	--	--	--	--	--	--	--	--	--
--	952.964	--	--	--	--	--	--	--	--	--	--	--	--	--	--	--	--	--	--	--	--	--	--	--	--	--	--	--	--	--	--	--	--	--	--	--	--	--	--	--	--	--	--	--	--	--	--	--	--
--	972.959	--	--	--	--	--	--	--	--	--	--	--	--	--	--	--	--	--	--	--	--	--	--	--	--	--	--	--	--	--	--	--	--	--	--	--	--	--	--	--	--	--	--	--	--	--	--	--	--
--	992.968	--	--	--	--	--	--	--	--	--	--	--	--	--	--	--	--	--	--	--	--	--	--	--	--	--	--	--	--	--	--	--	--	--	--	--	--	--	--	--	--	--	--	--	--	--	--	--	--
--	1012.98	--	--	--	--	--	--	--	--	--	--	--	--	--	--	--	--	--	--	--	--	--	--	--	--	--	--	--	--	--	--	--	--	--	--	--	--	--	--	--	--	--	--	--	--	--	--	--	--
--		--	--	--	--	--	--	--	--	--	--	--	--	--	--	--	--	--	--	--	--	--	--	--	--	--	--	--	--	--	--	--	--	--	--	--	--	--	--	--	--	--	--	--	--	--	--	--	--
--		--	--	--	--	--	--	--	--	--	--	--	--	--	--	--	--	--	--	--	--	--	--	--	--	--	--	--	--	--	--	--	--	--	--	--	--	--	--	--	--	--	--	--	--	--	--	--	--
--		--	--	--	--	--	--	--	--	--	--	--	--	--	--	--	--	--	--	--	--	--	--	--	--	--	--	--	--	--	--	--	--	--	--	--	--	--	--	--	--	--	--	--	--	--	--	--	--
--		--	--	--	--	--	--	--	--	--	--	--	--	--	--	--	--	--	--	--	--	--	--	--	--	--	--	--	--	--	--	--	--	--	--	--	--	--	--	--	--	--	--	--	--	--	--	--	--
--		--	--	--	--	--	--	--	--	--	--	--	--	--	--	--	--	--	--	--	--	--	--	--	--	--	--	--	--	--	--	--	--	--	--	--	--	--	--	--	--	--	--	--	--	--	--	--	--
--		--	--	--	--	--	--	--	--	--	--	--	--	--	--	--	--	--	--	--	--	--	--	--	--	--	--	--	--	--	--	--	--	--	--	--	--	--	--	--	--	--	--	--	--	--	--	--	--
--		--	--	--	--	--	--	--	--	--	--	--	--	--	--	--	--	--	--	--	--	--	--	--	--	--	--	--	--	--	--	--	--	--	--	--	--	--	--	--	--	--	--	--	--	--	--	--	--
--		--	--	--	--	--	--	--	--	--	--	--	--	--	--	--	--	--	--	--	--	--	--	--	--	--	--	--	--	--	--	--	--	--	--	--	--	--	--	--	--	--	--	--	--	--	--	--	--
--		--	--	--	--	--	--	--	--	--	--	--	--	--	--	--	--	--	--	--	--	--	--	--	--	--	--	--	--	--	--	--	--	--	--	--	--	--	--	--	--	--	--	--	--	--	--	--	--
--		--	--	--	--	--	--	--	--	--	--	--	--	--	--	--	--	--	--	--	--	--	--	--	--	--	--	--	--	--	--	--	--	--	--	--	--	--	--	--	--	--	--	--	--	--	--	--	--
--		--	--	--	--	--	--	--	--	--	--	--	--	--	--	--	--	--	--	--	--	--	--	--	--	--	--	--	--	--	--	--	--	--	--	--	--	--	--	--	--	--	--	--	--	--	--	--	--
--		--	--	--	--	--	--	--	--	--	--	--	--	--	--	--	--	--	--	--	--	--	--	--	--	--	--	--	--	--	--	--	--	--	--	--	--	--	--	--	--	--	--	--	--	--	--	--	--
--		--	--	--	--	--	--	--	--	--	--	--	--	--	--	--	--	--	--	--	--	--	--	--	--	--	--	--	--	--	--	--	--	--	--	--	--	--	--	--	--	--	--	--	--	--	--	--	--
--		--	--	--	--	--	--	--	--	--	--	--	--	--	--	--	--	--	--	--	--	--	--	--	--	--	--	--	--	--	--	--	--	--	--	--	--	--	--	--	--	--	--	--	--	--	--	--	--
--		--	--	--	--	--	--	--	--	--	--	--	--	--	--	--	--	--	--	--	--	--	--	--	--	--	--	--	--	--	--	--	--	--	--	--	--	--	--	--	--	--	--	--	--	--	--	--	--
--		--	--	--	--	--	--	--	--	--	--	--	--	--	--	--	--	--	--	--	--	--	--	--	--	--	--	--	--	--	--	--	--	--	--	--	--	--	--	--	--	--	--	--	--	--	--	--	--
--		--	--	--	--	--	--	--	--	--	--	--	--	--	--	--	--	--	--	--	--	--	--	--	--	--	--	--	--	--	--	--	--	--	--	--	--	--	--	--	--	--	--	--	--	--	--	--	--
--		--	--	--	--	--	--	--	--	--	--	--	--	--	--	--	--	--	--	--	--	--	--	--	--	--	--	--	--	--	--	--	--	--	--	--	--	--	--	--	--	--	--	--	--	--	--	--	--
--		--	--	--	--	--	--	--	--	--	--	--	--	--	--	--	--	--	--	--	--	--	--	--	--	--	--	--	--	--	--	--	--	--	--	--	--	--	--	--	--	--	--	--	--	--	--	--	--
--		--	--	--	--	--	--	--	--	--	--	--	--	--	--	--	--	--	--	--	--	--	--	--	--	--	--	--	--	--	--	--	--	--	--	--	--	--	--	--	--	--	--	--	--	--	--	--	--
--		--	--	--	--	--	--	--	--	--	--	--	--	--	--	--	--	--	--	--	--	--	--	--	--	--	--	--	--	--	--	--	--	--	--	--	--	--	--	--	--	--	--	--	--	--	--	--	--
--		--	--	--	--	--	--	--	--	--	--	--	--	--	--	--	--	--	--	--	--	--	--	--	--	--	--	--	--	--	--	--	--	--	--	--	--	--	--	--	--	--	--	--	--	--	--	--	--
--		--	--	--	--	--	--	--	--	--	--	--	--	--	--	--	--	--	--	--	--	--	--	--	--	--	--	--	--	--	--	--	--	--	--	--	--	--	--	--	--	--	--	--	--	--	--	--	--
--		--	--	--	--	--	--	--	--	--	--	--	--	--	--	--	--	--	--	--	--	--	--	--	--	--	--	--	--	--	--	--	--	--	--	--	--	--	--	--	--	--	--	--	--	--	--	--	--
--		--	--	--	--	--	--	--	--	--	--	--	--	--	--	--	--	--	--	--	--	--	--	--	--	--	--	--	--	--	--	--	--	--	--	--	--	--	--	--	--	--	--	--	--	--	--	--	--
--		--	--	--	--	--	--	--	--	--	--	--	--	--	--	--	--	--	--	--	--	--	--	--	--	--	--	--	--	--	--	--	--	--	--	--	--	--	--	--	--	--	--	--	--	--	--	--	--
--		--	--	--	--	--	--	--	--	--	--	--	--	--	--	--	--	--	--	--	--	--	--	--	--	--	--	--	--	--	--	--	--	--	--	--	--	--	--	--	--	--	--	--	--	--	--	--	--
--		--	--	--	--	--	--	--	--	--	--	--	--	--	--	--	--	--	--	--	--	--	--	--	--	--	--	--	--	--	--	--	--	--	--	--	--	--	--	--	--	--	--	--	--	--	--	--	--
--		--	--	--	--	--	--	--	--	--	--	--	--	--	--	--	--	--	--	--	--	--	--	--	--	--	--	--	--	--	--	--	--	--	--	--	--	--	--	--	--	--	--	--	--	--	--	--	--
--		--	--	--	--	--	--	--	--	--	--	--	--	--	--	--	--	--	--	--	--	--	--	--	--	--	--	--	--	--	--	--	--	--	--	--	--	--	--	--	--	--	--	--	--	--	--	--	--
--		--	--	--	--	--	--	--	--	--	--	--	--	--	--	--	--	--	--	--	--	--	--	--	--	--	--	--	--	--	--	--	--	--	--	--	--	--	--	--	--	--	--	--	--	--	--	--	--
--		--	--	--	--	--	--	--	--	--	--	--	--	--	--	--	--	--	--	--	--	--	--	--	--	--	--	--	--	--	--	--	--	--	--	--	--	--	--	--	--	--	--	--	--	--	--	--	--
--		--	--	--	--	--	--	--	--	--	--	--	--	--	--	--	--	--	--	--	--	--	--	--	--	--	--	--	--	--	--	--	--	--	--	--	--	--	--	--	--	--	--	--	--	--	--	--	--
[truncated: 106 more rows]
[truncated: 142 more columns]

## Sheet: fig2a.oligomer-graph
Wavelength	ΔOD	Wavelength	ΔOD	Wavelength	ΔOD	Wavelength	ΔOD	Wavelength	ΔOD
[truncated: 160 more rows]

## Sheet: fig2b.NMR
	Solution				Powder
[truncated: 8,005 more rows]

[truncated: 52 more sheets: Fig3.Brassica oleracea, Fig3.Beta vulgaris, Fig3.Hedera helix, Fig3.Agave americana, Fig3.Clivia miniata, Fig3.Iris germánica, Fig3.Capsicum annuum, Fig3.Vitis vinifera, Table1.solution, Table1.powder, Table1.oligomer, Table1. Brassica oleracea, Table 1. Beta vulgaris, Table1. Hedera helix, Table 1.Agave americana, Table1. Clivia miniata, Table1. Iris germanica, Table 1. Capsicum annuum, Table 1.Vitis vinifera, Table 1. Adiantum raddianum …]
